# Supplementary material for: Discovery of a major QTL for root-knot nematode (Meloidogyne incognita) resistance in cultivated sweetpotato (Ipomoea batatas)
Source: Theor Appl Genet. 2021 Apr 3;134(7):1945–55. doi: 10.1007/s00122-021-03797-z (PMC8263542; doi:10.1007/s00122-021-03797-z)
Supplement: Supplementary file 1 — Supplementary file1 (CSV 51kb) [file 122_2021_3797_MOESM1_ESM.csv]

Clone	Count_1	Count_2	Count_3	Count_4	Count_5	Count_Mean	FWP_1	FWP_2	FWP_3	FWP_4	FWP_5	FWP_Mean	FWNSR_1	FWNSR_2	FWNSR_3	FWNSR_4	FWNSR_5	FWNSR_Mean	FWSR_1	FWSR_2	FWSR_3	FWSR_4	FWSR_5	FWSR_Mean	FWTR_1	FWTR_2	FWTR_3	FWTR_4	FWTR_5	FWTR_Mean	DWP_1	DWP_2	DWP_3	DWP_4	DWP_5	DWP_Mean	DWNSR_1	DWNSR_2	DWNSR_3	DWNSR_4	DWNSR_5	DWNSR_Mean	DWSR_1	DWSR_2	DWSR_3	DWSR_4	DWSR_5	DWSR_Mean	DWTR_1
Beauregard	110	130	125	115	110	118	NA	28	27.8	32.5	27.4	28.925	NA	0.8	1.1	4.1	6.1	3.025	NA	0	12	4.7	13	7.425	NA	0.8	13.1	8.8	19.1	10.45	NA	2.3	4.8	5.7	4.3	4.275	NA	0.4	0.3	0.6	0.7	0.5	NA	0	2.3	1	2.1	1.35	NA
Covington	0	4	2	0	0	1.2	NA	27	18.6	17.5	14.6	19.425	NA	0.7	0.9	4.1	5	2.675	NA	0	0	12.9	0	3.225	NA	0.7	0.9	17	5	5.9	NA	2.8	2.8	2.7	3.2	2.875	NA	0.3	0.3	0.6	0.5	0.425	NA	0	1	2.5	0	0.875	NA
Hernandez	6	15	26	82	75	40.8	NA	29	25.7	30.9	32.1	29.425	NA	1.9	2.7	5.2	7.6	4.35	NA	6.1	3.4	2.4	4.7	4.15	NA	8	6.1	7.6	12.3	8.5	NA	2.8	4.5	4.1	5	4.1	NA	0.7	0.6	0.6	0.8	0.675	NA	1.2	0.7	0.4	0.4	0.675	NA
Jewel	0	8	9	19	8	8.8	NA	31	37.9	39.6	39	36.875	NA	1.2	3.7	10.8	13.1	7.2	NA	0	0	0	0	1.30E-15	NA	1.2	3.7	10.8	13.1	7.2	NA	2.5	3.6	5.5	5.4	4.25	NA	0.7	0.8	1	1.2	0.925	NA	0	0	0	0	1.75E-16	NA
PortoRico	110	110	110	110	110	110	NA	27	28.1	28.8	31.3	28.8	NA	2.6	2.1	8.5	13.9	6.775	NA	0	0	0	0	1.27E-15	NA	2.6	2.1	8.5	13.9	6.775	NA	2.8	3.6	5.2	6	4.4	NA	0.7	0.5	0.9	1.8	0.975	NA	0	0	0	0	1.80E-16	NA
Tanzania	0	0	0	0	0	2.05E-13	NA	43	36.1	50.2	32.6	40.475	NA	0.9	3.4	6.9	9.3	5.125	NA	0	0	0	0	2.13E-15	NA	0.9	3.4	6.9	9.3	5.125	NA	5.1	5.6	7.5	5.3	5.875	NA	0.5	0.8	0.7	0.8	0.7	NA	0	0	0	0	5.13E-17	NA
TB1	0	0	0	3	0	0.6	NA	31	32.3	44.6	33.3	35.3	NA	1.5	4.2	10.3	8.7	6.175	NA	0	0	0	0	1.71E-15	NA	1.5	4.2	10.3	8.7	6.175	NA	4	5.8	7.9	5.4	5.775	NA	0.5	0.8	1.2	0.8	0.825	NA	0	0	0	0	1.44E-16	NA
TB10	0	0	2	1	0	0.6	NA	28	30.8	42.4	26.4	31.9	NA	3.3	2.1	6.7	7.2	4.825	NA	0	0	0.8	0	0.2	NA	3.3	2.1	7.5	7.2	5.025	NA	4.8	5.3	9.5	5.4	6.25	NA	0.7	0.6	1	0.8	0.775	NA	0	0	0.2	0	0.05	NA
TB100	5	0	12	1	4	4.4	NA	23	19.3	36.9	24.2	25.85	NA	0.8	1.5	5.3	4.8	3.1	NA	0	0	0	0	2.12E-15	NA	0.8	1.5	5.3	4.8	3.1	NA	3	3.9	6.5	3	4.1	NA	0.4	0.6	0.8	0.5	0.575	NA	0	0	0	0	1.07E-16	NA
TB101	1	1	15	11	6	6.8	NA	23	29.2	41.1	24.9	29.55	NA	1.8	1.8	5.9	8.2	4.425	NA	0	0	0	0	2.33E-15	NA	1.8	1.8	5.9	8.2	4.425	NA	3.8	5.5	7.2	4.8	5.325	NA	0.7	0.6	0.9	1	0.8	NA	0	0	0	0	1.44E-16	NA
TB102	3	3	0	2	0	1.6	NA	30	35.8	50.1	43.8	39.925	NA	0.9	2.2	3.8	4.1	2.75	NA	0	0	0	0	1.49E-15	NA	0.9	2.2	3.8	4.1	2.75	NA	2.8	5.4	6.7	4.8	4.925	NA	0.2	0.7	0.4	0.4	0.425	NA	0	0	0	0	-1.67E-16	NA
TB103	2	1	0	6	5	2.8	NA	32	34.9	42.8	34.7	36.1	NA	0.9	2.2	6	6.3	3.85	NA	0	0	0	0	1.59E-15	NA	0.9	2.2	6	6.3	3.85	NA	2.5	6	7	6.6	5.525	NA	0.3	0.6	0.6	0.7	0.55	NA	0	0	0	0	5.41E-17	NA
TB104	39	82	85	102	105	82.6	NA	26	27.7	31.2	35.5	30.1	NA	1.8	2.2	6.8	6.6	4.35	NA	0	0	0	0	1.69E-15	NA	1.8	2.2	6.8	6.6	4.35	NA	2.8	4.8	4.1	3.7	3.85	NA	0.4	0.8	0.7	0.7	0.65	NA	0	0	0	0	7.29E-17	NA
TB105	9	0	0	6	5	4	NA	26	21.2	33.5	27.6	27.075	NA	0.5	1.2	3.4	3.4	2.125	NA	0	0	0	0	1.80E-15	NA	0.5	1.2	3.4	3.4	2.125	NA	2.9	2.9	3.6	3.6	3.25	NA	0.2	0.3	0.4	0.3	0.3	NA	0	0	0	0	9.16E-17	NA
TB106	75	104	54	46	27	61.2	NA	35	31.7	36.8	33.9	34.35	NA	0.9	2.1	4.7	7.4	3.775	NA	0	0	0	0	3.36E-15	NA	0.9	2.1	4.7	7.4	3.775	NA	3.3	5.4	8.3	5.4	5.6	NA	0.4	0.7	0.7	0.9	0.675	NA	0	0	0	0	1.10E-16	NA
TB107	48	1	106	52	45	50.4	NA	29	27.4	38.9	33.7	32.25	NA	0.7	2.6	4.2	6.4	3.475	NA	0	0	0	0	2.78E-15	NA	0.7	2.6	4.2	6.4	3.475	NA	3.8	5.5	6.9	5.9	5.525	NA	0.3	0.7	0.5	0.7	0.55	NA	0	0	0	0	1.01E-16	NA
TB108	16	1	4	5	8	6.8	NA	28	33.9	35.1	30.9	31.975	NA	1.3	1.8	7.7	6.4	4.3	NA	0	0	0	0	2.94E-15	NA	1.3	1.8	7.7	6.4	4.3	NA	4.5	5.1	7.6	4.4	5.4	NA	0.5	0.7	0.9	0.6	0.675	NA	0	0	0	0	-1.67E-16	NA
TB109	4	1	0	0	0	1	NA	37	31.1	43.3	51.3	40.675	NA	0.9	1.1	3	7.4	3.1	NA	0	0	0	0	3.09E-15	NA	0.9	1.1	3	7.4	3.1	NA	4.1	5.8	7.4	8.2	6.375	NA	0.3	0.4	0.4	0.9	0.5	NA	0	0	0	0	-1.67E-16	NA
TB11	8	1	6	0	0	3	NA	24	27.9	38.8	33.9	31.15	NA	1	1.5	4.6	6.7	3.45	NA	0	0	0	4.1	1.025	NA	1	1.5	4.6	10.8	4.475	NA	2.8	4	6.3	4.9	4.5	NA	0.3	0.4	0.5	0.8	0.5	NA	0	0	0	2	0.5	NA
TB110	17	3	13	6	2	8.2	NA	23	19.9	38.3	40.4	30.4	NA	1	2	6.2	6.8	4	NA	0	0	0	0	2.40E-15	NA	1	2	6.2	6.8	4	NA	3.7	4.4	6.2	5.1	4.85	NA	0.5	0.7	0.8	0.7	0.675	NA	0	0	0	0	4.30E-17	NA
TB111	84	32	33	103	17	53.8	NA	33	28.1	41.4	43.5	36.5	NA	0.8	0.8	2.4	9.3	3.325	NA	0	0	0	0	2.50E-15	NA	0.8	0.8	2.4	9.3	3.325	NA	3.5	5	6.4	7.3	5.55	NA	0.4	0.3	0.3	1	0.5	NA	0	0	0	0	-1.39E-16	NA
TB112	49	83	105	110	105	90.4	NA	39	36.2	43.5	47.2	41.475	NA	1.1	2.3	4.3	10.6	4.575	NA	0	0	0	0	2.61E-15	NA	1.1	2.3	4.3	10.6	4.575	NA	3.6	6.1	4.4	5.9	5	NA	0.4	0.8	0.6	1.2	0.75	NA	0	0	0	0	-1.39E-16	NA
TB113	2	3	1	2	0	1.6	NA	38	27.3	43.2	32.3	35.2	NA	0.7	1.2	3.8	5.6	2.825	NA	0	0	0	0	1.58E-15	NA	0.7	1.2	3.8	5.6	2.825	NA	4.9	4.3	6.2	4.6	5	NA	0.3	0.4	0.5	0.6	0.45	NA	0	0	0	0	7.11E-17	NA
TB114	0	0	1	1	0	0.4	NA	26	36.5	42.5	47.6	38.15	NA	0.7	2.1	4.8	7.4	3.75	NA	0	0	0	0	1.63E-15	NA	0.7	2.1	4.8	7.4	3.75	NA	3	6.5	7.9	5.9	5.825	NA	0.3	0.6	0.8	0.8	0.625	NA	0	0	0	0	8.05E-17	NA
TB115	69	34	32	60	50	49	NA	35	26.3	37.8	45	36.025	NA	1.1	1.7	3.3	10.8	4.225	NA	0	0	0	0	1.68E-15	NA	1.1	1.7	3.3	10.8	4.225	NA	3.4	5.2	4.8	7.3	5.175	NA	0.4	0.7	0.5	1.5	0.775	NA	0	0	0	0	8.99E-17	NA
TB116	10	10	34	41	14	21.8	NA	28	29.4	36.8	37.5	32.925	NA	0.4	1.4	2.4	6	2.55	NA	0	0	0	0	1.73E-15	NA	0.4	1.4	2.4	6	2.55	NA	2.5	4.2	4.6	5.7	4.25	NA	0.2	0.4	0.3	0.7	0.4	NA	0	0	0	0	-1.39E-16	NA
TB117	18	44	50	50	5	33.4	NA	35	34.3	48.5	30.4	37.05	NA	1	1.1	6.1	5.1	3.325	NA	0	0	0	0	1.78E-15	NA	1	1.1	6.1	5.1	3.325	NA	4.3	4.5	8.8	4.8	5.6	NA	0.5	0.4	0.8	0.7	0.6	NA	0	0	0	0	1.09E-16	NA
TB118	10	3	19	32	18	16.4	NA	28	NA	38.4	33.6	31.97195267	NA	0.8	1.4	3.7	3.6	2.375	NA	0	0	0	0	1.83E-15	NA	0.8	1.4	3.7	3.6	2.375	NA	3.1	3.7	7.2	4	4.5	NA	0.4	0.4	0.5	0.3	0.4	NA	0	0	0	0	1.04E-16	NA
TB119	NA	3	7	0	1	2.596522695	NA	35	32.8	38.7	27.5	33.5	NA	1.6	1.5	4.6	5.5	3.3	NA	0	0	0	0	3.33E-15	NA	1.6	1.5	4.6	5.5	3.3	NA	4.7	6.5	5.4	4.4	5.25	NA	0.5	0.6	0.5	0.6	0.55	NA	0	0	0	0	1.27E-16	NA
TB12	7	2	0	6	2	3.4	NA	26	30.4	40.8	23.7	30.225	NA	3.3	1.7	6.7	4.5	4.05	NA	0	0	7.1	6.1	3.3	NA	3.3	1.7	13.8	10.6	7.35	NA	4.2	3.7	6.4	4.1	4.6	NA	0.7	0.4	0.9	0.5	0.625	NA	0	0	1.5	1.3	0.7	NA
TB120	35	31	48	87	24	45	NA	29	25.2	31.2	32.5	29.475	NA	1.6	0.7	2.2	4.1	2.15	NA	0	0	0	1.3	0.325	NA	1.6	0.7	2.2	5.4	2.475	NA	4.1	3.5	4.5	5.3	4.35	NA	0.4	0.4	0.4	0.4	0.4	NA	0	0	0	0.2	0.05	NA
TB121	3	6	3	15	3	6	NA	33	26.6	36.8	30.1	31.625	NA	1.1	1.1	3.6	4.5	2.575	NA	0	0	0	0	2.02E-15	NA	1.1	1.1	3.6	4.5	2.575	NA	3.6	3.5	7	3.4	4.375	NA	0.3	0.4	0.5	0.4	0.4	NA	0	0	0	0	1.96E-17	NA
TB122	40	24	58	10	54	37.2	NA	35	40.4	46.7	32.3	38.6	NA	0.8	1.3	2.9	5.4	2.6	NA	0	0	0	0	2.07E-15	NA	0.8	1.3	2.9	5.4	2.6	NA	3.9	5.7	8.7	5.2	5.875	NA	0.3	0.5	0.5	0.5	0.45	NA	0	0	0	0	2.43E-17	NA
TB123	2	6	0	1	7	3.2	NA	23	28.8	47.3	23.8	30.725	NA	1	2.5	8.1	6	4.4	NA	0	2.9	12.8	4.1	4.95	NA	1	5.4	20.9	10.1	9.35	NA	3.2	5.5	8.1	3.4	5.05	NA	0.4	1.1	1	0.5	0.75	NA	0	0.9	2.9	0.7	1.125	NA
TB124	8	2	7	24	3	8.8	NA	36	29.9	43.6	40.4	37.475	NA	1.3	1.6	4.1	8.3	3.825	NA	0	0	0	0	3.04E-15	NA	1.3	1.6	4.1	8.3	3.825	NA	3.8	5.6	6.7	6	5.525	NA	0.4	0.7	0.6	0.9	0.65	NA	0	0	0	0	-1.39E-16	NA
TB125	11	0	0	0	0	2.2	NA	26	29.9	46.6	32.7	33.8	NA	2.5	1.6	6.7	7	4.45	NA	0	0	0	4.9	1.225	NA	2.5	1.6	6.7	11.9	5.675	NA	3.7	4.8	9.2	5.2	5.725	NA	0.7	0.5	1	0.8	0.75	NA	0	0	0	0.8	0.2	NA
TB126	1	0	0	6	2	1.8	NA	35	29.6	42.6	39.1	36.575	NA	0.9	1	2.3	4.6	2.2	NA	0	0	0	0	1.39E-15	NA	0.9	1	2.3	4.6	2.2	NA	4.3	3.9	4.3	5.8	4.575	NA	0.3	0.4	0.3	0.5	0.375	NA	0	0	0	0	-1.39E-16	NA
TB127	13	11	10	10	0	8.8	NA	35	25.7	35	39.8	33.875	NA	1	0.7	3.2	6.7	2.9	NA	0	0	0	0	1.42E-15	NA	1	0.7	3.2	6.7	2.9	NA	4.9	3.4	5.3	5.9	4.875	NA	0.3	0.3	0.4	0.7	0.425	NA	0	0	0	0	-1.39E-16	NA
TB128	4	8	12	3	2	5.8	NA	23	26.9	41.4	31.5	30.7	NA	1.6	1.8	8.1	9.9	5.35	NA	0	0	0	0	2.33E-15	NA	1.6	1.8	8.1	9.9	5.35	NA	4.6	3.8	6.2	4.6	4.8	NA	0.8	0.6	0.9	0.9	0.8	NA	0	0	0	0	2.07E-16	NA
TB129	2	0	1	8	0	2.2	NA	40	34.5	35	36.6	36.525	NA	2.2	1.1	11.4	9.9	6.15	NA	0	0	6.1	0	1.525	NA	2.2	1.1	17.5	9.9	7.675	NA	3.6	4.8	5.8	4.7	4.725	NA	0.6	1.4	1.4	0.9	1.075	NA	0	0	1.4	0	0.35	NA
TB13	28	4	15	26	26	19.8	NA	27	23.6	37.5	31.9	30	NA	1.4	2.2	5.6	7.9	4.275	NA	0	0	0	0	2.43E-15	NA	1.4	2.2	5.6	7.9	4.275	NA	3.9	4.4	5.1	6.7	5.025	NA	0.6	0.5	0.6	0.9	0.65	NA	0	0	0	0	5.59E-17	NA
TB130	1	2	5	6	4	3.6	NA	30	33.8	55.5	39.5	39.7	NA	1	1.5	3.9	7.6	3.5	NA	0	0	0	0	2.59E-15	NA	1	1.5	3.9	7.6	3.5	NA	4	4.9	6.7	6.2	5.45	NA	0.3	0.5	0.5	1	0.575	NA	0	0	0	0	-1.39E-16	NA
TB131	24	32	40	9	4	21.8	NA	26	25.9	60.9	46.3	39.775	NA	1.6	2	7.2	9.8	5.15	NA	0	0.5	0	0	0.125	NA	1.6	2.5	7.2	9.8	5.275	NA	3.5	5.2	9.3	10.7	7.175	NA	0.6	0.7	0.8	1.8	0.975	NA	0	0.2	0	0	0.05	NA
TB132	5	0	3	5	7	4	NA	31	32.2	41.4	22.3	31.725	NA	0.9	1.7	6.5	3.4	3.125	NA	0	0	0	0	1.57E-15	NA	0.9	1.7	6.5	3.4	3.125	NA	4.8	5.4	8.2	6.4	6.2	NA	0.5	0.6	0.9	0.5	0.625	NA	0	0	0	0	6.98E-17	NA
TB133	17	2	15	4	8	9.2	NA	29	36	47.8	34.4	36.8	NA	1.9	1.6	6.3	7.2	4.25	NA	0	0	0	0	1.59E-15	NA	1.9	1.6	6.3	7.2	4.25	NA	3.7	4.9	8	5.9	5.625	NA	0.6	0.5	0.9	0.8	0.7	NA	0	0	0	0	7.45E-17	NA
TB134	106	58	108	97	47	83.2	NA	35	30.9	46	32.3	36.05	NA	1	1.1	2.8	4.9	2.45	NA	0	0	0	0	2.79E-15	NA	1	1.1	2.8	4.9	2.45	NA	4.1	5.5	9.1	6	6.175	NA	0.3	0.5	0.1	0.5	0.35	NA	0	0	0	0	7.92E-17	NA
TB135	120	120	150	140	130	132	NA	28	28.2	48.9	31.4	34.125	NA	1.1	1.7	8.4	7.1	4.575	NA	0	0	0	0	1.64E-15	NA	1.1	1.7	8.4	7.1	4.575	NA	2.9	4.4	8.3	7.9	5.875	NA	0.4	0.7	1	1	0.775	NA	0	0	0	0	8.39E-17	NA
TB136	1	4	3	7	1	3.2	NA	39	24.1	41.6	52.1	39.2	NA	0.9	1.6	5.7	5.2	3.35	NA	0	1	0	0	0.25	NA	0.9	2.6	5.7	5.2	3.6	NA	4.5	5.4	7.7	7.4	6.25	NA	0.3	0.6	0.6	0.5	0.5	NA	0	0.2	0	0	0.05	NA
TB137	5	3	3	19	9	7.8	NA	31	26.9	49.7	39.7	36.825	NA	1.2	1.5	6.1	9.3	4.525	NA	0	0	0	0	2.95E-15	NA	1.2	1.5	6.1	9.3	4.525	NA	4.3	4.4	7.8	6	5.625	NA	0.5	0.5	0.8	1.2	0.75	NA	0	0	0	0	9.31E-17	NA
TB138	6	7	8	8	1	6	NA	33	28.9	39.8	36	34.425	NA	0.6	1	5.2	5	2.95	NA	0	0	0	0	1.72E-15	NA	0.6	1	5.2	5	2.95	NA	3.8	4.8	7.5	5.2	5.325	NA	0.3	0.4	0.6	0.6	0.475	NA	0	0	0	0	8.39E-17	NA
TB139	0	0	13	22	9	8.8	NA	32	31.1	34.4	35.7	33.3	NA	1.2	2.4	3.1	7.7	3.6	NA	0	1.1	0	0	0.275	NA	1.2	3.5	3.1	7.7	3.875	NA	4.5	5.4	4.1	5	4.75	NA	0.5	0.7	0.4	0.7	0.575	NA	0	0.3	0	0	0.075	NA
TB14	4	3	4	8	7	5.2	NA	28	30	45.2	35.6	34.7	NA	2.4	2.7	8.2	5.7	4.75	NA	0	0	0	0	3.10E-15	NA	2.4	2.7	8.2	5.7	4.75	NA	4.4	4.1	6.2	6.1	5.2	NA	0.8	0.5	0.9	0.5	0.675	NA	0	0	0	0	-1.39E-16	NA
TB140	4	0	0	2	0	1.2	NA	34	36.5	47.8	26.5	36.2	NA	2.1	2.6	6.5	6.6	4.45	NA	0	0	0	6.2	1.55	NA	2.1	2.6	6.5	12.8	6	NA	4.6	7	7.6	4	5.8	NA	0.6	1	0.8	0.7	0.775	NA	0	0	0	3.4	0.85	NA
TB141	3	0	0	2	5	2	NA	23	28.3	50.3	26.5	32.025	NA	0.9	1.2	5.7	5.7	3.375	NA	0	0	0	0	1.82E-15	NA	0.9	1.2	5.7	5.7	3.375	NA	3.7	5.5	7.8	4	5.25	NA	0.5	0.6	0.8	0.6	0.625	NA	0	0	0	0	1.13E-16	NA
TB142	5	1	NA	5	0	3.581612552	NA	NA	24.6	34.2	31.9	29.29082894	NA	0.9	0.7	3.2	5.3	2.525	NA	0	0	0	0	1.84E-15	NA	0.9	0.7	3.2	5.3	2.525	NA	3.5	3.2	7	4.6	4.575	NA	0.3	0.3	0.5	0.8	0.475	NA	0	0	0	0	-1.39E-16	NA
TB143	21	0	0	6	1	5.6	NA	29	27.1	37.5	37.1	32.675	NA	1.2	1.5	6	4.5	3.3	NA	0	0	0	0	1.87E-15	NA	1.2	1.5	6	4.5	3.3	NA	3.2	4.9	6.1	4.1	4.575	NA	0.5	0.6	0.9	0.4	0.6	NA	0	0	0	0	-1.39E-16	NA
TB144	27	4	15	17	6	13.8	NA	37	23.3	33.9	18.4	28.15	NA	0.9	1.5	3.3	3.3	2.25	NA	1.2	0	16.5	4.8	5.625	NA	2.1	1.5	19.8	8.1	7.875	NA	3.6	4.5	4.9	2.4	3.85	NA	0.5	0.5	0.4	0.3	0.425	NA	0.2	0	3.8	1	1.25	NA
TB145	0	0	2	4	2	1.6	NA	39	24.8	54	48.9	41.675	NA	1.1	1.1	4.5	8.7	3.85	NA	0	0	0	0	1.90E-15	NA	1.1	1.1	4.5	8.7	3.85	NA	3.6	5.2	8	7.9	6.175	NA	0.3	0.5	0.6	0.9	0.575	NA	0	0	0	0	1.28E-16	NA
TB146	NA	0	8	4	3	3.596522695	NA	30	39.4	47.5	34.1	37.75	NA	1.1	1.8	7.9	6.5	4.325	NA	0	0	0	2.3	0.575	NA	1.1	1.8	7.9	8.8	4.9	NA	4.3	5.8	7.7	4.9	5.675	NA	0.5	0.4	1	0.7	0.65	NA	0	0	0	0.4	0.1	NA
TB147	2	0	7	3	2	2.8	NA	32	29.7	36.6	25.2	30.875	NA	1.7	1.7	3.6	NA	3.236669803	NA	0	1.8	0	0	0.45	NA	1.7	3.5	3.6	0	2.2	NA	3.6	5.3	5.5	3.4	4.45	NA	0.5	0.6	0.4	NA	0.533157956	NA	0	0.5	0	0	0.125	NA
TB148	0	1	1	3	2	1.4	NA	35	27.7	46.5	22.7	32.975	NA	1.1	0.9	3.1	3.7	2.2	NA	0	0	0	4.9	1.225	NA	1.1	0.9	3.1	8.6	3.425	NA	4	4.9	7.7	4.6	5.3	NA	0.4	0.4	0.4	1.1	0.575	NA	0	0	0	0.6	0.15	NA
TB149	NA	4	5	3	1	3.096522695	NA	35	28.4	46.6	35.4	36.35	NA	1	1.3	5.9	5.2	3.35	NA	0	0	2.1	1.9	1	NA	1	1.3	8	7.1	4.35	NA	4	5	9.3	4.7	5.75	NA	0.5	0.5	0.8	0.6	0.6	NA	0	0	0.3	0.3	0.15	NA
TB15	110	110	110	110	110	110	NA	35	30.9	34.3	26.2	31.6	NA	1.3	3.4	7	6.4	4.525	NA	0	0	0	0	2.02E-15	NA	1.3	3.4	7	6.4	4.525	NA	4	6.3	6.7	4.9	5.475	NA	0.5	1	0.9	0.8	0.8	NA	0	0	0	0	1.49E-16	NA
TB150	0	7	10	3	3	4.6	NA	34	29.3	53.4	46.3	40.75	NA	0.8	2.1	4.1	5.9	3.225	NA	0	0	0	0	2.04E-15	NA	0.8	2.1	4.1	5.9	3.225	NA	3.4	5.2	10	6.7	6.325	NA	0.3	0.8	0.5	0.6	0.55	NA	0	0	0	0	2.15E-17	NA
TB151	3	0	4	3	1	2.2	NA	34	29.1	39.4	41.8	36.075	NA	1	1.2	8.5	7.4	4.525	NA	3	0	5.7	0	2.175	NA	4	1.2	14.2	7.4	6.7	NA	2.9	4	6.3	6.1	4.825	NA	0.4	0.4	1.1	1	0.725	NA	0.6	0	1	0	0.4	NA
TB152	115	115	115	115	115	115	NA	28	34.8	37.4	24	31.05	NA	0.6	1.6	3.8	4.9	2.725	NA	0	0	0	0	1.32E-15	NA	0.6	1.6	3.8	4.9	2.725	NA	4.2	6.3	7.5	3.5	5.375	NA	0.5	0.7	0.5	0.5	0.55	NA	0	0	0	0	-1.39E-16	NA
TB153	29	5	11	11	3	11.8	NA	33	38.9	53	52.7	44.4	NA	1	1.2	5.8	5.5	3.375	NA	0	0	0	0	2.11E-15	NA	1	1.2	5.8	5.5	3.375	NA	3.5	7.4	9.6	7.1	6.9	NA	0.3	0.5	0.8	0.5	0.525	NA	0	0	0	0	1.67E-16	NA
TB154	2	1	5	0	6	2.8	NA	32	20.6	34	29.5	29.025	NA	2	1.1	6.9	5.3	3.825	NA	0	0	0	5.1	1.275	NA	2	1.1	6.9	10.4	5.1	NA	4.5	4.1	7.4	4.4	5.1	NA	0.5	0.3	1.4	0.4	0.65	NA	0	0	0	0.9	0.225	NA
TB155	115	115	115	115	115	115	NA	38	31.5	40.9	17.4	31.95	NA	1.1	2.4	4.6	4.2	3.075	NA	0	0	3.2	0	0.8	NA	1.1	2.4	7.8	4.2	3.875	NA	4.9	6	7.1	2.7	5.175	NA	0.4	0.8	0.6	0.8	0.65	NA	0	0	0.7	0	0.175	NA
TB156	28	16	35	27	22	25.6	NA	34	26.9	39.4	24.1	31.1	NA	0.9	1.1	5.2	5.6	3.2	NA	0	0	0	0	2.18E-15	NA	0.9	1.1	5.2	5.6	3.2	NA	3.7	5.2	7.1	3.5	4.875	NA	0.3	0.5	0.6	0.8	0.55	NA	0	0	0	0	3.41E-17	NA
TB157	3	2	9	3	5	4.4	NA	37	35.2	35.3	28.8	34.075	NA	1	1.8	6.5	7.3	4.15	NA	0	0	0	0	1.38E-15	NA	1	1.8	6.5	7.3	4.15	NA	4	6.2	6	4	5.05	NA	0.5	0.6	0.6	0.6	0.575	NA	0	0	0	0	-1.39E-16	NA
TB159	NA	9	0	4	1	3.346522695	NA	27	29.6	38.6	33.4	32.15	NA	0.5	1.6	3.8	8.1	3.5	NA	0	0	0	0	3.19E-15	NA	0.5	1.6	3.8	8.1	3.5	NA	2.4	4.1	6.8	4.7	4.5	NA	0.2	0.5	0.5	1	0.55	NA	0	0	0	0	1.89E-16	NA
TB16	12	0	4	0	3	3.8	NA	36	36.2	49.3	38.3	39.95	NA	1.9	3.2	6.2	8	4.825	NA	0	0	0	0	3.23E-15	NA	1.9	3.2	6.2	8	4.825	NA	3.8	5	6.4	7	5.55	NA	0.5	0.6	0.7	0.8	0.65	NA	0	0	0	0	1.93E-16	NA
TB160	1	0	4	0	0	1	NA	38	36.7	57.4	31.1	40.8	NA	2.5	1.8	7.2	7.6	4.775	NA	0	0	0	0	2.40E-15	NA	2.5	1.8	7.2	7.6	4.775	NA	4.4	5	10.1	5.7	6.3	NA	0.9	0.7	1.1	1.1	0.95	NA	0	0	0	0	4.35E-17	NA
TB161	0	3	1	5	2	2.2	NA	32	33.7	52.8	25.5	36	NA	1.5	1.9	6.5	5.3	3.8	NA	0	1.2	0	0	0.3	NA	1.5	3.1	6.5	5.3	4.1	NA	4.8	5.1	9.1	4.1	5.775	NA	0.7	0.6	0.7	0.7	0.675	NA	0	0.3	0	0	0.075	NA
TB162	4	0	5	6	5	4	NA	29	32	50.9	33.8	36.425	NA	1.4	1.4	6.4	6.2	3.85	NA	0	1.6	0	0	0.4	NA	1.4	3	6.4	6.2	4.25	NA	4.4	5.9	8.9	5.8	6.25	NA	0.4	0.4	1	0.8	0.65	NA	0	0.3	0	0	0.075	NA
TB163	2	NA	1	0	0	-0.518272836	NA	38	29.9	49.4	30.1	36.85	NA	0.9	0.9	5.6	4.5	2.975	NA	0	0	0	0	2.58E-15	NA	0.9	0.9	5.6	4.5	2.975	NA	3.2	5.3	8.5	5.2	5.55	NA	0.4	0.4	0.7	0.6	0.525	NA	0	0	0	0	2.12E-16	NA
TB164	0	0	1	0	1	0.4	NA	33	31.6	56.6	44.1	41.325	NA	1	1.4	6	5.6	3.5	NA	0	0	0	0	2.50E-15	NA	1	1.4	6	5.6	3.5	NA	5	5.1	8.7	5.8	6.15	NA	0.6	0.5	0.9	0.5	0.625	NA	0	0	0	0	2.16E-16	NA
TB166	7	0	0	6	5	3.6	NA	31	28.3	54.5	29.2	35.75	NA	1.8	1.7	6.1	5.8	3.85	NA	0	0	0	0	2.52E-15	NA	1.8	1.7	6.1	5.8	3.85	NA	3.2	5.3	6.1	4.4	4.75	NA	0.5	0.6	0.6	0.5	0.55	NA	0	0	0	0	4.11E-17	NA
TB169	0	0	1	3	0	0.8	NA	37	34.2	26.3	35.2	33.175	NA	1.3	2.9	7.1	8	4.825	NA	0	1.9	1.5	0	0.85	NA	1.3	4.8	8.6	8	5.675	NA	4.6	5.7	5.7	4.9	5.225	NA	0.6	0.8	1.3	0.8	0.875	NA	0	0.4	0.4	0	0.2	NA
TB17	0	0	8	14	15	7.4	NA	37	31.6	51	37.4	39.25	NA	1.9	3.5	6.6	9.5	5.375	NA	0	0	0	0	2.57E-15	NA	1.9	3.5	6.6	9.5	5.375	NA	4.4	5.3	6.8	6.5	5.75	NA	0.7	0.8	0.8	0.9	0.8	NA	0	0	0	0	4.54E-17	NA
TB170	52	4	36	75	17	36.8	NA	27	31.6	37.6	44.3	35.125	NA	1.3	3.1	5.6	8.5	4.625	NA	0	0	0	0	2.71E-15	NA	1.3	3.1	5.6	8.5	4.625	NA	4	6.3	8.5	6	6.2	NA	0.5	0.9	1	0.8	0.8	NA	0	0	0	0	2.34E-16	NA
TB171	55	44	104	105	37	69	NA	30	22.7	44.6	25.6	30.725	NA	0.9	1.4	4.4	5.5	3.05	NA	0	0	0	0	1.65E-15	NA	0.9	1.4	4.4	5.5	3.05	NA	3.1	4.4	5.5	4	4.25	NA	0.4	0.6	0.5	0.5	0.5	NA	0	0	0	0	-1.39E-16	NA
TB172	0	0	0	3	0	0.6	NA	34	35.6	51.6	34.3	38.875	NA	1.7	2.1	5.6	11.9	5.325	NA	0	0	0	0	2.65E-15	NA	1.7	2.1	5.6	11.9	5.325	NA	5.8	6.7	9.8	6.4	7.175	NA	0.6	0.8	0.7	1.6	0.925	NA	0	0	0	0	5.24E-17	NA
TB173	70	45	100	108	110	86.6	NA	31	23.4	36.2	26.2	29.2	NA	0.5	2	5.8	12	5.075	NA	0	0	1.5	0	0.375	NA	0.5	2	7.3	12	5.45	NA	2.2	3.4	5.2	4.4	3.8	NA	0.3	0.7	0.5	1.4	0.725	NA	0	0	0.2	0	0.05	NA
TB174	3	4	42	40	39	25.6	NA	36	31.2	48.5	35.4	37.775	NA	2.5	1.5	4.5	9.3	4.45	NA	0	0	0	0	1.68E-15	NA	2.5	1.5	4.5	9.3	4.45	NA	4.2	5.4	6.7	5.3	5.4	NA	0.5	0.5	0.4	1.3	0.675	NA	0	0	0	0	5.70E-17	NA
TB175	19	11	21	65	4	24	NA	35	32.8	52.2	45.2	41.3	NA	1.7	2.1	5.8	8.4	4.5	NA	0	0	0	0	2.84E-15	NA	1.7	2.1	5.8	8.4	4.5	NA	4.4	5.7	8.5	5.7	6.075	NA	0.5	0.7	0.9	0.8	0.725	NA	0	0	0	0	7.32E-17	NA
TB176	9	0	3	1	2	3	NA	24	26	41	19.6	27.65	NA	1.4	1.6	3.4	6.8	3.3	NA	0	0	0	0	1.71E-15	NA	1.4	1.6	3.4	6.8	3.3	NA	3.3	5.6	6.7	4.1	4.925	NA	0.6	0.7	0.5	0.8	0.65	NA	0	0	0	0	6.17E-17	NA
TB178	3	6	24	16	1	10	NA	37	38.5	54.9	39.6	42.5	NA	1.2	1.7	6.8	7	4.175	NA	0	0	0	0	1.72E-15	NA	1.2	1.7	6.8	7	4.175	NA	5.2	6.2	10.3	6.2	6.975	NA	0.6	0.6	1.1	1.1	0.85	NA	0	0	0	0	6.41E-17	NA
TB179	10	0	3	3	1	3.4	NA	30	39.3	49.2	48.3	41.7	NA	1.5	2.5	7.5	8.9	5.1	NA	0	0	0	0	1.68E-15	NA	1.5	2.5	7.5	8.9	5.1	NA	5.1	7.1	8.7	7.6	7.125	NA	0.6	0.8	1.2	1	0.9	NA	0	0	0	0	-1.39E-16	NA
TB18	5	0	0	0	0	1	NA	32	21.7	45.1	37.4	34.05	NA	1.1	2.2	4.8	8.7	4.2	NA	6.3	0	9.3	0	3.9	NA	7.4	2.2	14.1	8.7	8.1	NA	3.8	3.4	7.3	7.7	5.55	NA	0.4	0.5	0.6	1	0.625	NA	1.3	0	2.7	0	1	NA
TB180	10	7	8	0	0	5	NA	31	21.6	45.6	20.1	29.575	NA	1.9	1.9	4.2	2.6	2.65	NA	0	0	0	0	1.75E-15	NA	1.9	1.9	4.2	2.6	2.65	NA	3	4.9	6.3	2.3	4.125	NA	0.5	0.8	0.5	0.3	0.525	NA	0	0	0	0	6.93E-17	NA
TB182	8	1	5	12	1	5.4	NA	18	31.8	42.7	27.9	30.1	NA	0.6	1.3	2.4	3.6	1.975	NA	0	0	0	0	1.77E-15	NA	0.6	1.3	2.4	3.6	1.975	NA	3.6	5.8	6.5	5.1	5.25	NA	0.3	0.6	0.3	0.4	0.4	NA	0	0	0	0	-1.39E-16	NA
TB183	0	0	0	0	0	1.59E-13	NA	35	34.8	55.3	26.8	37.975	NA	1.8	2.3	7.6	7.5	4.8	NA	0	0	0	0	1.78E-15	NA	1.8	2.3	7.6	7.5	4.8	NA	5.4	6.9	8.4	5.4	6.525	NA	0.6	0.9	1.2	1	0.925	NA	0	0	0	0	7.40E-17	NA
TB184	100	32	105	110	105	90.4	NA	30	30.1	42.1	20.8	30.75	NA	0.8	1.1	4	5.3	2.8	NA	0	0	0	0	3.03E-15	NA	0.8	1.1	4	5.3	2.8	NA	3.7	5.3	6.8	3.7	4.875	NA	0.4	0.4	0.7	0.8	0.575	NA	0	0	0	0	9.02E-17	NA
TB185	0	2	8	8	5	4.6	NA	33	43.3	45	46.7	42	NA	0.9	1.5	5.9	6.7	3.75	NA	0	0	0	0	1.81E-15	NA	0.9	1.5	5.9	6.7	3.75	NA	4.3	5.3	7.5	6.9	6	NA	0.4	0.5	0.9	0.9	0.675	NA	0	0	0	0	-1.39E-16	NA
TB187	NA	1	4	9	7	5.096522695	NA	31	38.7	46.7	34.8	37.8	NA	1.4	1.5	3.2	3.7	2.45	NA	0.2	0	0	0	0.05	NA	1.6	1.5	3.2	3.7	2.5	NA	5.4	5.5	8.9	5.2	6.25	NA	0.6	0.6	0.6	0.5	0.575	NA	0.1	0	0	0	0.025	NA
TB188	4	2	3	1	10	4	NA	28	33	39.1	30.6	32.675	NA	2.9	2.4	11.3	7	5.9	NA	0	0	0	0	1.83E-15	NA	2.9	2.4	11.3	7	5.9	NA	3.9	4.8	8.1	5.3	5.525	NA	0.8	0.8	1.6	0.9	1.025	NA	0	0	0	0	8.34E-17	NA
TB189	0	1	2	6	3	2.4	NA	38	31.9	32.3	18.2	30.1	NA	2.7	3.1	11.6	9.5	6.725	NA	0	0	0	0	1.79E-15	NA	2.7	3.1	11.6	9.5	6.725	NA	4.2	5.8	6.8	3.2	5	NA	0.8	0.9	1.4	1.2	1.075	NA	0	0	0	0	8.57E-17	NA
TB19	1	0	0	8	2	2.2	NA	28	27.4	41.3	31	31.925	NA	1	1.4	5.1	7.4	3.725	NA	0	0	3.4	0	0.85	NA	1	1.4	8.5	7.4	4.575	NA	3.9	5	5.5	6.8	5.3	NA	0.2	0.4	0.5	0.9	0.5	NA	0	0	0.5	0	0.125	NA
TB190	102	94	105	110	110	104.2	NA	35	23.5	27.5	26.1	28.025	NA	1.6	1.2	2.8	5.3	2.725	NA	0	0	0	0	3.13E-15	NA	1.6	1.2	2.8	5.3	2.725	NA	4.1	3.3	5.2	5.6	4.55	NA	0.5	0.7	0.6	1.1	0.725	NA	0	0	0	0	-1.39E-16	NA
TB191	1	0	0	1	1	0.6	NA	32	31.7	38.7	28.8	32.8	NA	0.3	1	5.9	5.6	3.2	NA	0	0	0	0	3.15E-15	NA	0.3	1	5.9	5.6	3.2	NA	2.8	5.9	8.1	5.4	5.55	NA	0.2	0.8	1.1	0.7	0.7	NA	0	0	0	0	1.06E-16	NA
TB192	58	17	74	103	15	53.4	NA	30	31.7	46.4	28.2	34.075	NA	1.2	1.5	4.1	4	2.7	NA	0	0	0	0	1.84E-15	NA	1.2	1.5	4.1	4	2.7	NA	4.1	5.1	6.8	3.2	4.8	NA	0.4	0.5	0.4	0.4	0.425	NA	0	0	0	0	-1.39E-16	NA
TB193	32	0	17	21	13	16.6	NA	33	29.2	48.2	32.2	35.65	NA	1.3	1.2	3.7	9.9	4.025	NA	0	0	0	0	3.20E-15	NA	1.3	1.2	3.7	9.9	4.025	NA	3.8	3.8	4.9	4.7	4.3	NA	0.5	0.4	0.4	0.9	0.55	NA	0	0	0	0	1.11E-16	NA
TB194	3	0	1	5	7	3.2	NA	34	34.9	42.6	33.1	36.15	NA	1.3	1.2	3.5	5.6	2.9	NA	0	0	0	0	3.23E-15	NA	1.3	1.2	3.5	5.6	2.9	NA	4.4	5.3	9.1	5.4	6.05	NA	0.5	0.5	0.5	0.6	0.525	NA	0	0	0	0	-1.39E-16	NA
TB195	0	0	0	0	0	1.12E-13	NA	34	26.5	34.7	32.6	31.95	NA	1.2	2.4	8	7.9	4.875	NA	0	0	0	0	1.88E-15	NA	1.2	2.4	8	7.9	4.875	NA	3.5	5	7.4	5.8	5.425	NA	0.6	0.9	1	0.9	0.85	NA	0	0	0	0	-1.39E-16	NA
TB196	11	2	1	9	4	5.4	NA	30	26	46.1	33.7	33.95	NA	0.9	2.6	3.9	5.3	3.175	NA	0	0.8	0	0	0.2	NA	0.9	3.4	3.9	5.3	3.375	NA	3.8	5.4	9.7	6.1	6.25	NA	0.4	0.9	0.7	0.7	0.675	NA	0	0.1	0	0	0.025	NA
TB197	1	3	11	5	2	4.4	NA	28	27.8	34	30	29.95	NA	1.4	2	5	6.5	3.725	NA	6	0	5.8	7.6	4.85	NA	7.4	2	10.8	14.1	8.575	NA	2.8	5	5.2	4	4.25	NA	0.6	0.7	0.7	0.6	0.65	NA	1.5	0	1.2	1.6	1.075	NA
TB198	4	1	0	3	0	1.6	NA	26	29.6	40.9	26.2	30.675	NA	1.1	1.8	4.8	4.4	3.025	NA	0	0	0	8.8	2.2	NA	1.1	1.8	4.8	13.2	5.225	NA	4.9	4.8	8.2	3.5	5.35	NA	0.5	0.7	0.8	0.6	0.65	NA	0	0	0	1.5	0.375	NA
TB199	0	0	0	0	0	1.33E-13	NA	31	30.4	45.7	32.2	34.825	NA	1.1	2.3	8.2	8.3	4.975	NA	0	0	0	0	1.97E-15	NA	1.1	2.3	8.2	8.3	4.975	NA	5.2	6.2	8	6.6	6.5	NA	0.6	0.9	0.9	1	0.85	NA	0	0	0	0	1.23E-16	NA
TB2	10	2	4	2	8	5.2	NA	24	33.9	37.5	47.8	35.8	NA	1.7	3.1	7.5	6.6	4.725	NA	0	0	0	0	1.98E-15	NA	1.7	3.1	7.5	6.6	4.725	NA	3.8	6.2	6.2	6.7	5.725	NA	0.6	0.7	1.1	0.6	0.75	NA	0	0	0	0	1.25E-16	NA
TB20	24	3	23	15	9	14.8	NA	35	37.6	49.3	35.6	39.375	NA	1.1	1.8	4.8	7.8	3.875	NA	0	0	0	0	2.00E-15	NA	1.1	1.8	4.8	7.8	3.875	NA	4.5	6.2	9.6	6.8	6.775	NA	0.5	0.6	0.9	0.8	0.7	NA	0	0	0	0	1.27E-16	NA
TB200	0	1	7	9	0	3.4	NA	32	27.4	36.5	32.7	32.15	NA	0.8	0.9	3	3.8	2.125	NA	0	0	0	0	2.01E-15	NA	0.8	0.9	3	3.8	2.125	NA	4.4	4.4	5.9	4.5	4.8	NA	0.3	0.4	0.4	0.4	0.375	NA	0	0	0	0	-1.25E-16	NA
TB201	4	0	9	3	0	3.2	NA	30	35.5	34.8	40.6	35.225	NA	1.9	2.3	5.2	8.9	4.575	NA	0	0	0	0	1.97E-15	NA	1.9	2.3	5.2	8.9	4.575	NA	4.3	5.4	6.4	6.1	5.55	NA	0.7	0.8	0.8	1.2	0.875	NA	0	0	0	0	-1.25E-16	NA
TB203	3	2	6	2	2	3	NA	42	41.6	49.7	24.5	39.45	NA	1.2	2.6	6.5	6	4.075	NA	0	0	0	0	1.98E-15	NA	1.2	2.6	6.5	6	4.075	NA	6.6	8.6	10.7	3.8	7.425	NA	0.6	1.1	0.9	0.8	0.85	NA	0	0	0	0	-1.25E-16	NA
TB204	0	0	0	0	0	1.69E-13	NA	35	28.9	49.6	28.2	35.425	NA	1.5	1.4	7.9	7.6	4.6	NA	0	0	0	0	2.05E-15	NA	1.5	1.4	7.9	7.6	4.6	NA	4.6	5.2	7.3	3.8	5.225	NA	0.6	0.7	1.2	0.7	0.8	NA	0	0	0	0	1.37E-16	NA
TB205	3	0	5	0	0	1.6	NA	33	33.2	37.5	24.9	32.15	NA	1.1	3.2	3.8	2.2	2.575	NA	0.8	0	0	0	0.2	NA	1.9	3.2	3.8	2.2	2.775	NA	3.8	6.2	7.6	2.6	5.05	NA	0.4	1.2	0.7	0.2	0.625	NA	0.2	0	0	0	0.05	NA
TB206	46	18	83	69	34	50	NA	40	27	39.9	29.1	34	NA	2.4	1.3	5.5	6.6	3.95	NA	0	0	0	0	2.07E-15	NA	2.4	1.3	5.5	6.6	3.95	NA	5.1	5.3	8.3	3.9	5.65	NA	0.7	0.7	0.8	0.6	0.7	NA	0	0	0	0	1.41E-16	NA
TB207	3	1	3	0	0	1.4	NA	31	27.8	43.8	33.9	34.125	NA	0.7	0.6	4	2.4	1.925	NA	0	0	0	0	2.09E-15	NA	0.7	0.6	4	2.4	1.925	NA	4.1	3.9	6.2	3.7	4.475	NA	0.4	0.3	0.4	0.2	0.325	NA	0	0	0	0	1.44E-16	NA
TB208	5	2	2	2	2	2.6	NA	37	34.8	43.9	29.4	36.275	NA	2.7	1.2	6.5	3.1	3.375	NA	0	0	0	0	2.10E-15	NA	2.7	1.2	6.5	3.1	3.375	NA	4.2	5.5	8.3	4.1	5.525	NA	0.7	0.6	0.8	0.2	0.575	NA	0	0	0	0	1.46E-16	NA
TB209	0	0	3	5	3	2.2	NA	34	35.6	40.1	32.3	35.5	NA	0.9	1.1	6.2	4.4	3.15	NA	0	0	0	0	2.11E-15	NA	0.9	1.1	6.2	4.4	3.15	NA	3.7	5.2	7.6	4.3	5.2	NA	0.3	0.5	0.7	0.4	0.475	NA	0	0	0	0	1.48E-16	NA
TB21	2	0	7	15	7	6.2	NA	33	23.8	42.5	26.3	31.4	NA	1.4	2.2	5.5	5	3.525	NA	0	0	0	0	2.13E-15	NA	1.4	2.2	5.5	5	3.525	NA	3.6	3.9	6.4	3.3	4.3	NA	0.4	0.5	0.6	0.4	0.475	NA	0	0	0	0	1.51E-16	NA
TB210	2	0	0	9	1	2.4	NA	28	28.3	42.4	30	32.175	NA	0.8	0.7	3.5	3.5	2.125	NA	0	0	0	0	2.08E-15	NA	0.8	0.7	3.5	3.5	2.125	NA	2.8	3.5	6.6	4.5	4.35	NA	0.3	0.3	0.5	0.5	0.4	NA	0	0	0	0	-1.25E-16	NA
TB211	NA	1	5	7	1	3.346522695	NA	45	35.8	45.7	30.1	39.15	NA	1.1	1.7	5.2	5.1	3.275	NA	0	0	0	0	3.69E-15	NA	1.1	1.7	5.2	5.1	3.275	NA	4.4	5.6	6.5	4.3	5.2	NA	0.5	0.6	0.6	0.6	0.575	NA	0	0	0	0	1.69E-16	NA
TB212	3	9	9	3	6	6	NA	33	30.9	44.5	19.6	32	NA	3.2	1.8	7.9	4.3	4.3	NA	0	0	0	0	2.16E-15	NA	3.2	1.8	7.9	4.3	4.3	NA	4.5	4.9	8.7	2.8	5.225	NA	0.8	0.8	1.1	0.6	0.825	NA	0	0	0	0	1.58E-16	NA
TB213	0	0	0	3	1	0.8	NA	34	32.7	45.7	23.7	34.025	NA	0.9	1.9	5.4	6.3	3.625	NA	0	0	0	0	2.18E-15	NA	0.9	1.9	5.4	6.3	3.625	NA	3.6	4.8	8.4	3	4.95	NA	0.4	0.7	0.9	0.7	0.675	NA	0	0	0	0	1.60E-16	NA
TB214	6	0	8	1	2	3.4	NA	31	25.6	43.2	31.5	32.825	NA	0.5	1.5	3.8	8.1	3.475	NA	0	0	0	0	2.19E-15	NA	0.5	1.5	3.8	8.1	3.475	NA	3.1	5.6	7.7	6	5.6	NA	0.3	0.6	0.5	1	0.6	NA	0	0	0	0	1.62E-16	NA
TB215	1	0	2	12	4	3.8	NA	33	33.4	35	23.9	31.325	NA	1.2	1.9	6.3	6	3.85	NA	0	0	0	0	2.20E-15	NA	1.2	1.9	6.3	6	3.85	NA	3.5	5.2	7	3.5	4.8	NA	0.4	0.6	0.9	0.7	0.65	NA	0	0	0	0	1.65E-16	NA
TB216	5	5	1	1	2	2.8	NA	35	36.4	36.9	37.6	36.475	NA	0.9	1.4	6.2	8.2	4.175	NA	0	1.6	0	0	0.4	NA	0.9	3	6.2	8.2	4.575	NA	4	5.2	8.5	5.7	5.85	NA	0.5	0.7	1	1.2	0.85	NA	0	NA	0	0	-0.005421299	NA
TB217	4	3	0	2	1	2	NA	30	24.2	47.5	34.7	34.1	NA	2.2	2.7	7.7	10.1	5.675	NA	0	2.3	0	0	0.575	NA	2.2	5	7.7	10.1	6.25	NA	4.8	4.8	8.8	5.5	5.975	NA	0.9	1	0.9	1.2	1	NA	0	0.2	0	0	0.05	NA
TB218	3	1	5	19	0	5.6	NA	33	29.4	45.2	32.6	35.05	NA	1.9	1.1	4.3	4	2.825	NA	0	0	0	0	2.24E-15	NA	1.9	1.1	4.3	4	2.825	NA	4.5	5.4	5.4	5.3	5.15	NA	0.5	0.5	0.4	0.5	0.475	NA	0	0	0	0	3.15E-17	NA
TB219	30	21	81	105	100	67.4	NA	30	32.3	46.6	21.8	32.675	NA	0.6	2.4	3.6	4.8	2.85	NA	0	0	0	0	3.10E-15	NA	0.6	2.4	3.6	4.8	2.85	NA	2.9	5.3	6	4.5	4.675	NA	0.3	1	0.3	0.6	0.55	NA	0	0	0	0	-1.24E-16	NA
TB22	3	0	3	2	5	2.6	NA	30	31.2	35.9	36.6	33.425	NA	1.5	2.9	7.9	10.1	5.6	NA	0	0	0	0	2.27E-15	NA	1.5	2.9	7.9	10.1	5.6	NA	4.3	5.3	7.6	6.5	5.925	NA	0.5	0.8	1	1.2	0.875	NA	0	0	0	0	3.38E-17	NA
TB220	3	7	0	3	3	3.2	NA	27	26.6	45.8	32.2	32.9	NA	1.2	2.4	8.1	6	4.425	NA	10.4	0	2.9	0	3.325	NA	11.6	2.4	11	6	7.75	NA	3.5	4.9	8.6	4.7	5.425	NA	0.5	0.8	1	0.7	0.75	NA	2.6	0	0.5	0	0.775	NA
TB222	5	29	38	32	56	32	NA	35	34.3	41.9	41	38.05	NA	1.4	1	5.5	5.5	3.35	NA	0	0	0	0	2.29E-15	NA	1.4	1	5.5	5.5	3.35	NA	5.9	5.1	8.4	6.5	6.475	NA	0.5	0.4	0.8	0.7	0.6	NA	0	0	0	0	1.93E-16	NA
TB223	6	3	2	17	3	6.2	NA	41	27.1	44.2	40.8	38.275	NA	2	3.6	9.1	11.4	6.525	NA	0	0	0	1.3	0.325	NA	2	3.6	9.1	12.7	6.85	NA	4.3	5.4	7	6.8	5.875	NA	0.6	1.3	1.2	1.5	1.15	NA	0	0	0	0.3	0.075	NA
TB224	14	0	0	0	0	2.8	NA	28	28.6	45	27.4	32.25	NA	0.9	0.9	4.7	2.4	2.225	NA	0	0	0	0	1.43E-15	NA	0.9	0.9	4.7	2.4	2.225	NA	4.3	3.7	6.8	2.4	4.3	NA	0.5	0.3	0.4	0.2	0.35	NA	0	0	0	0	3.77E-17	NA
TB225	6	0	3	4	1	2.8	NA	27	20.5	33.9	27.5	27.225	NA	1.1	1.3	2.8	3.1	2.075	NA	0	0	0	0	2.32E-15	NA	1.1	1.3	2.8	3.1	2.075	NA	3.5	3.5	6.1	3.6	4.175	NA	0.4	0.4	0.2	0.3	0.325	NA	0	0	0	0	-1.24E-16	NA
TB226	4	1	3	7	3	3.6	NA	37	28.4	36.2	35.4	34.25	NA	0.8	1.9	3.8	4.9	2.85	NA	0	0	0	0	1.45E-15	NA	0.8	1.9	3.8	4.9	2.85	NA	4.3	5.8	7	5.5	5.65	NA	0.4	0.7	0.5	0.5	0.525	NA	0	0	0	0	2.03E-16	NA
TB227	11	0	5	8	4	5.6	NA	28	19.9	31.9	29.1	27.225	NA	1.7	2.8	6.6	5.7	4.2	NA	0	0	7	0	1.75	NA	1.7	2.8	13.6	5.7	5.95	NA	3.6	4.1	5.7	4.5	4.475	NA	0.5	0.8	0.9	0.8	0.75	NA	0	0	1.5	0	0.375	NA
TB228	13	15	3	0	3	6.8	NA	30	21.1	48.7	41.7	35.375	NA	1	1.8	8.9	4.5	4.05	NA	0	0	0	0	2.36E-15	NA	1	1.8	8.9	4.5	4.05	NA	2.7	3.9	7.3	4.5	4.6	NA	0.4	0.6	1.4	0.5	0.725	NA	0	0	0	0	4.21E-17	NA
TB229	17	29	100	50	58	50.8	NA	34	27	36	22.2	29.8	NA	1.1	1	1.2	5.9	2.3	NA	0	0	0	0	3.28E-15	NA	1.1	1	1.2	5.9	2.3	NA	4.4	4	5	3.9	4.325	NA	0.4	0.4	0.2	0.7	0.425	NA	0	0	0	0	4.33E-17	NA
TB23	2	0	0	3	0	1	NA	38	35.9	40.5	34.1	37.125	NA	2	1.6	2.9	5.3	2.95	NA	0	0	0	0	2.39E-15	NA	2	1.6	2.9	5.3	2.95	NA	5.3	5	6.9	4.9	5.525	NA	0.6	0.4	0.4	0.5	0.475	NA	0	0	0	0	-1.24E-16	NA
TB230	2	0	5	3	2	2.4	NA	31	31.5	36.7	29.8	32.25	NA	2.9	2.5	10.1	7.1	5.65	NA	0	0	0	0	3.32E-15	NA	2.9	2.5	10.1	7.1	5.65	NA	4.2	5.8	7	4.8	5.45	NA	0.7	0.9	1.6	0.7	0.975	NA	0	0	0	0	-1.24E-16	NA
TB231	4	7	4	2	3	4	NA	26	30.5	40.5	39.3	34.075	NA	0.5	1.2	3.1	2.4	1.8	NA	0	0	0	0	2.41E-15	NA	0.5	1.2	3.1	2.4	1.8	NA	3.9	6.2	9.1	7.2	6.6	NA	0.3	0.5	0.7	0.4	0.475	NA	0	0	0	0	4.68E-17	NA
TB232	8	1	3	8	0	4	NA	28	31.1	55.4	32.4	36.725	NA	0.9	1.2	6.8	5.7	3.65	NA	0	0	0	0	2.42E-15	NA	0.9	1.2	6.8	5.7	3.65	NA	3.9	5.2	9.4	6	6.125	NA	0.4	0.3	0.9	0.9	0.625	NA	0	0	0	0	2.18E-16	NA
TB233	4	2	2	8	3	3.8	NA	38	38.3	47.6	37.8	40.425	NA	0.8	2.2	5.4	4.5	3.225	NA	0	0	0	0	2.44E-15	NA	0.8	2.2	5.4	4.5	3.225	NA	4.1	6.5	6.9	7.8	6.325	NA	0.3	0.7	0.7	0.6	0.575	NA	0	0	0	0	-1.24E-16	NA
TB234	120	125	110	110	115	116	NA	28	26.7	37.4	30	30.525	NA	0.8	0.9	5	5.3	3	NA	0	0	0	0	2.45E-15	NA	0.8	0.9	5	5.3	3	NA	3.7	5.2	8.4	4.2	5.375	NA	0.4	0.6	0.8	0.8	0.65	NA	0	0	0	0	5.03E-17	NA
TB235	0	0	4	6	3	2.6	NA	28	33.1	38.7	23.9	30.925	NA	1.6	1.3	3.4	8	3.575	NA	0	0	0	0	2.46E-15	NA	1.6	1.3	3.4	8	3.575	NA	3.9	6	8.2	5.6	5.925	NA	0.5	0.7	1	0.9	0.775	NA	0	0	0	0	5.15E-17	NA
TB236	1	0	1	1	0	0.6	NA	24	25.4	28.7	34.1	28.05	NA	0.6	1.5	4.4	4.8	2.825	NA	0	0	0	0	1.52E-15	NA	0.6	1.5	4.4	4.8	2.825	NA	3.9	4.7	4.6	7.9	5.275	NA	0.3	0.6	0.6	0.6	0.525	NA	0	0	0	0	2.14E-16	NA
TB237	1	0	0	0	3	0.8	NA	32	25.9	46.2	34.5	34.65	NA	1.3	1.2	NA	2.9	2.344825788	NA	0	0	0	0	3.46E-15	NA	1.3	1.2	0	2.9	1.35	NA	4.5	5.8	8.8	6.1	6.3	NA	0.7	0.5	0.7	0.4	0.575	NA	0	0	0	0	5.38E-17	NA
TB238	10	3	19	11	3	9.2	NA	31	33.5	38.3	38.5	35.325	NA	1.5	2.5	7.4	6.4	4.45	NA	0	0	2.5	0	0.625	NA	1.5	2.5	9.9	6.4	5.075	NA	4	5.6	7.5	5.5	5.65	NA	0.6	0.9	0.8	0.7	0.75	NA	0	0	0.5	0	0.125	NA
TB239	26	8	55	70	29	37.6	NA	22	24.8	25.4	34.3	26.625	NA	0.5	0.9	2.5	3.6	1.875	NA	0	0	0	0	1.53E-15	NA	0.5	0.9	2.5	3.6	1.875	NA	2.3	4.5	5.1	5.4	4.325	NA	0.3	0.3	0.3	0.4	0.325	NA	0	0	0	0	5.60E-17	NA
TB24	NA	0	3	12	1	3.846522695	NA	28	32.4	46.9	34.3	35.4	NA	1	3	4.8	5.9	3.675	NA	0	0	0	0	2.53E-15	NA	1	3	4.8	5.9	3.675	NA	3.4	4.4	8.1	4.2	5.025	NA	0.4	0.7	0.6	0.5	0.55	NA	0	0	0	0	2.23E-16	NA
TB240	36	38	102	82	37	59	NA	29	22.6	39	34.9	31.375	NA	1.3	1.5	5.4	7.9	4.025	NA	0	0	0	0	2.54E-15	NA	1.3	1.5	5.4	7.9	4.025	NA	3.8	4.2	6.7	7.7	5.6	NA	0.3	0.6	0.8	1	0.675	NA	0	0	0	0	-1.24E-16	NA
TB241	0	1	6	7	0	2.8	NA	33	30.9	47.3	39.5	37.675	NA	1.4	1.2	4.8	4.1	2.875	NA	0	0	0	0	2.55E-15	NA	1.4	1.2	4.8	4.1	2.875	NA	4.3	5.6	9	7.6	6.625	NA	0.3	0.4	0.7	0.6	0.5	NA	0	0	0	0	-1.24E-16	NA
TB242	0	0	4	4	0	1.6	NA	39	38.2	32.6	45.9	38.925	NA	0.5	1.2	3.1	3.5	2.075	NA	0	0	0	0	2.56E-15	NA	0.5	1.2	3.1	3.5	2.075	NA	3.5	5.7	7.5	6.3	5.75	NA	0.3	0.4	0.5	0.3	0.375	NA	0	0	0	0	-1.24E-16	NA
TB243	0	6	11	3	3	4.6	NA	24	22.7	30.5	37.5	28.675	NA	0.7	0.8	5.3	4.2	2.75	NA	0	0	3.1	0	0.775	NA	0.7	0.8	8.4	4.2	3.525	NA	2.1	4.9	5.6	7	4.9	NA	0.3	0.3	0.8	0.6	0.5	NA	0	0	0.8	0	0.2	NA
TB244	2	0	0	6	0	1.6	NA	26	28.4	38.8	32.9	31.525	NA	1.8	2.3	7.2	6.1	4.35	NA	1.2	0	0	0	0.3	NA	3	2.3	7.2	6.1	4.65	NA	4.2	5.9	5.9	6.1	5.525	NA	0.5	0.9	0.9	1	0.825	NA	0.3	0	0	0	0.075	NA
TB245	3	0	17	14	18	10.4	NA	37	31.9	38.2	39	36.525	NA	1.2	1.3	2.9	4.6	2.5	NA	0	0	0	0	2.60E-15	NA	1.2	1.3	2.9	4.6	2.5	NA	4.7	5.9	8.4	6.6	6.4	NA	0.5	0.4	0.6	0.5	0.5	NA	0	0	0	0	6.40E-17	NA
TB246	7	5	10	5	7	6.8	NA	26	33.2	46.6	30.2	34	NA	1	1.1	4.8	1.7	2.15	NA	0	0	4.3	0	1.075	NA	1	1.1	9.1	1.7	3.225	NA	4.5	5.5	7.4	3	5.1	NA	0.7	0.4	0.6	0.2	0.475	NA	0	0	0.6	0	0.15	NA
TB247	13	4	23	7	5	10.4	NA	39	33.8	34	31.5	34.575	NA	0.7	1.3	4.1	2.1	2.05	NA	0	0	0	0	1.59E-15	NA	0.7	1.3	4.1	2.1	2.05	NA	3.4	5.7	6.3	4.4	4.95	NA	0.3	0.4	0.6	0.3	0.4	NA	0	0	0	0	-1.24E-16	NA
TB249	10	6	1	5	0	4.4	NA	31	32.6	41.3	24.3	32.3	NA	0.6	1.5	3.4	5	2.625	NA	0	0	0	0	2.64E-15	NA	0.6	1.5	3.4	5	2.625	NA	2.9	5.7	6.4	4.8	4.95	NA	0.3	0.5	0.5	0.6	0.475	NA	0	0	0	0	2.43E-16	NA
TB25	3	5	3	3	2	3.2	NA	28	30.1	43.1	37.2	34.6	NA	0.6	2.2	8.3	7.3	4.6	NA	0	0	0	0	1.60E-15	NA	0.6	2.2	8.3	7.3	4.6	NA	3.3	4.8	7.1	5.4	5.15	NA	0.3	0.6	1.1	0.7	0.675	NA	0	0	0	0	-1.24E-16	NA
TB250	12	30	67	63	17	37.8	NA	35	31.3	37.7	21.8	31.45	NA	0.8	1	2.2	2.1	1.525	NA	0	0	0	0	1.61E-15	NA	0.8	1	2.2	2.1	1.525	NA	4.7	5.3	8.6	3.2	5.45	NA	0.4	0.4	0.6	0.3	0.425	NA	0	0	0	0	6.97E-17	NA
TB251	6	3	1	2	0	2.4	NA	23	28.4	40.9	26.1	29.6	NA	0.7	1.1	6.4	4.5	3.175	NA	0	0	3.3	3.7	1.75	NA	0.7	1.1	9.7	8.2	4.925	NA	2	4.3	7.1	5.2	4.65	NA	0.3	0.3	1	0.6	0.55	NA	0	0	0.7	0.8	0.375	NA
TB252	2	4	5	0	1	2.4	NA	31	27	37	28	30.75	NA	0.6	2.1	3.7	2.7	2.275	NA	0	0.4	0	0	0.1	NA	0.6	2.5	3.7	2.7	2.375	NA	3.7	6.6	7.2	4	5.375	NA	0.3	0.9	0.6	0.5	0.575	NA	0	0.2	0	0	0.05	NA
TB253	4	0	5	7	2	3.6	NA	23	27.6	27.8	33.3	27.925	NA	1.2	1.9	4.7	4.4	3.05	NA	0	2.6	0	0	0.65	NA	1.2	4.5	4.7	4.4	3.7	NA	3.8	5.3	6.4	4.8	5.075	NA	0.7	0.7	0.8	0.5	0.675	NA	0	0.7	0	0	0.175	NA
TB254	37	32	65	75	67	55.2	NA	35	37	42.5	36.7	37.8	NA	2.1	1.5	4.4	6.1	3.525	NA	0	0	0	0	2.71E-15	NA	2.1	1.5	4.4	6.1	3.525	NA	3.8	6.2	6.6	5.7	5.575	NA	0.8	0.6	0.7	0.8	0.725	NA	0	0	0	0	-1.24E-16	NA
TB255	52	7	92	44	42	47.4	NA	25	28.1	41.3	29.8	31.05	NA	1	1.1	4.9	4.7	2.925	NA	0	0	0	0	2.72E-15	NA	1	1.1	4.9	4.7	2.925	NA	5.5	4.9	8.4	5.8	6.15	NA	0.5	0.5	0.8	0.7	0.625	NA	0	0	0	0	7.51E-17	NA
TB256	5	0	0	7	0	2.4	NA	33	25.8	33.5	31.2	30.875	NA	0.8	1.3	2.8	5.8	2.675	NA	0	0	0	0	1.70E-15	NA	0.8	1.3	2.8	5.8	2.675	NA	4.4	5.6	4.7	4.6	4.825	NA	0.5	0.6	0.4	0.6	0.525	NA	0	0	0	0	-1.24E-16	NA
TB257	10	9	6	35	2	12.4	NA	34	24.7	32.8	22.2	28.425	NA	1	1.6	4	3.6	2.55	NA	0	0	0	0	1.71E-15	NA	1	1.6	4	3.6	2.55	NA	2.9	4.4	6.7	3.3	4.325	NA	0.3	0.6	0.6	0.2	0.425	NA	0	0	0	0	7.74E-17	NA
TB258	2	7	7	15	7	7.6	NA	35	24.3	53.5	40.8	38.4	NA	1.2	0.8	4.2	2.6	2.2	NA	0	0	0	0	1.66E-15	NA	1.2	0.8	4.2	2.6	2.2	NA	3.7	3.7	7.8	5.9	5.275	NA	0.3	0.3	0.6	0.4	0.4	NA	0	0	0	0	7.86E-17	NA
TB26	6	17	14	10	12	11.8	NA	33	25.2	41.2	36.7	34.025	NA	2.2	2.4	8.2	8.9	5.425	NA	0	0	0	1.7	0.425	NA	2.2	2.4	8.2	10.6	5.85	NA	3.2	3.7	8.6	10.9	6.6	NA	0.6	0.6	1.2	0.7	0.775	NA	0	0	0	0.3	0.075	NA
TB27	11	3	3	9	1	5.4	NA	31	24.7	40	43	34.675	NA	1.4	3.6	4.9	5.8	3.925	NA	0	0	0	0	1.67E-15	NA	1.4	3.6	4.9	5.8	3.925	NA	4.4	5.2	4.5	6.4	5.125	NA	0.5	1	0.5	0.6	0.65	NA	0	0	0	0	8.08E-17	NA
TB28	0	2	0	2	3	1.4	NA	36	29.7	34.2	36.6	34.125	NA	1.3	2.4	6.3	6.2	4.05	NA	0	0	0	0	2.80E-15	NA	1.3	2.4	6.3	6.2	4.05	NA	4	4.7	7	5.8	5.375	NA	0.4	0.6	0.9	0.7	0.65	NA	0	0	0	0	8.20E-17	NA
TB29	28	5	42	32	29	27.2	NA	26	33.1	33.2	36.8	32.275	NA	0.9	2	2.6	4.8	2.575	NA	0	0	0	0	1.74E-15	NA	0.9	2	2.6	4.8	2.575	NA	3.6	6	6.1	5.3	5.25	NA	0.3	0.6	0.5	0.5	0.475	NA	0	0	0	0	8.32E-17	NA
TB3	NA	26	18	1	2	11.5965227	NA	37	33	56.3	31.4	39.425	NA	1.1	3.2	5.1	8.5	4.475	NA	0	0	0	0	2.83E-15	NA	1.1	3.2	5.1	8.5	4.475	NA	5	5.8	8.2	5.6	6.15	NA	0.4	0.7	0.4	0.9	0.6	NA	0	0	0	0	8.44E-17	NA
TB30	3	0	3	6	0	2.4	NA	29	35.5	56.4	37.8	39.675	NA	1.4	2	3.9	4.9	3.05	NA	0	0	0	0	1.75E-15	NA	1.4	2	3.9	4.9	3.05	NA	4.7	5.4	10.9	6.1	6.775	NA	0.5	0.6	0.5	0.4	0.5	NA	0	0	0	0	8.55E-17	NA
TB31	12	1	4	6	0	4.6	NA	26	27.5	27.9	34.9	29.075	NA	1.1	1.2	4.3	4.8	2.85	NA	0	0	0	0	1.70E-15	NA	1.1	1.2	4.3	4.8	2.85	NA	3.5	4.1	5	5.8	4.6	NA	0.4	0.3	0.5	0.4	0.4	NA	0	0	0	0	-1.24E-16	NA
TB32	3	0	11	8	2	4.8	NA	18	19.7	32.3	39.2	27.3	NA	1.6	1.7	4.9	6.9	3.775	NA	2.7	32	1.4	0	9.025	NA	4.3	33.7	6.3	6.9	12.8	NA	2.9	4	5.7	6	4.65	NA	0.5	0.5	0.8	0.7	0.625	NA	0.2	2.5	0.3	0	0.75	NA
TB33	14	0	6	9	12	8.2	NA	22	21.6	37.3	39.3	30.05	NA	3.4	0.7	6.3	5.7	4.025	NA	0	14.1	12.5	1.9	7.125	NA	3.4	14.8	18.8	7.6	11.15	NA	3	2.6	6.4	5.4	4.35	NA	0.8	0.2	0.7	0.5	0.55	NA	0	2.8	2.4	0.5	1.425	NA
TB34	78	49	105	105	89	85.2	NA	31	39.6	34.8	36	35.35	NA	1.4	1.6	6.2	9.3	4.625	NA	0	0	0	2.4	0.6	NA	1.4	1.6	6.2	11.7	5.225	NA	3.9	4	5.1	7.1	5.025	NA	0.6	0.5	0.8	0.9	0.7	NA	0	0	0	0.5	0.125	NA
TB35	0	0	2	3	1	1.2	NA	34	28.8	39.5	38.3	35.15	NA	0.8	1.6	3.5	4.8	2.675	NA	0	0	0	0	1.77E-15	NA	0.8	1.6	3.5	4.8	2.675	NA	4	6.1	6	5.4	5.375	NA	0.4	0.6	0.5	0.4	0.475	NA	0	0	0	0	8.94E-17	NA
TB36	7	0	8	1	1	3.4	NA	35	33.7	45.8	31.5	36.5	NA	2.3	2.7	5.4	7.6	4.5	NA	0	0	0	0	1.72E-15	NA	2.3	2.7	5.4	7.6	4.5	NA	4.7	5.7	9.1	5.7	6.3	NA	0.7	0.8	0.7	1.4	0.9	NA	0	0	0	0	9.06E-17	NA
TB37	18	8	20	31	10	17.4	NA	35	29.9	50.9	38.7	38.625	NA	1.2	1.3	4.6	7.6	3.675	NA	0	0	0	0	1.73E-15	NA	1.2	1.3	4.6	7.6	3.675	NA	4	5	9.3	11	7.325	NA	0.4	0.4	0.6	0.9	0.575	NA	0	0	0	0	9.17E-17	NA
TB38	2	1	6	28	1	7.6	NA	24	26.7	33.5	35.4	29.9	NA	1.6	3.1	3.7	7.6	4	NA	0	0.9	0	0	0.225	NA	1.6	4	3.7	7.6	4.225	NA	3.8	4.9	4.8	5.6	4.775	NA	0.7	0.9	0.4	0.7	0.675	NA	0	0.2	0	0	0.05	NA
TB39	14	0	10	0	0	4.8	NA	39	34.9	44.4	31.2	37.375	NA	1.8	2.3	11.4	12.9	7.1	NA	0	0	0	0	1.74E-15	NA	1.8	2.3	11.4	12.9	7.1	NA	4.6	5.1	8.1	5.6	5.85	NA	0.8	0.7	2.2	1.6	1.325	NA	0	0	0	0	-1.24E-16	NA
TB4	6	12	40	74	29	32.2	NA	32	32.8	42.4	40.2	36.85	NA	2.2	2.1	4.8	5.3	3.6	NA	0	0	0	0	1.80E-15	NA	2.2	2.1	4.8	5.3	3.6	NA	5	5.9	6.1	6.5	5.875	NA	0.6	0.8	0.4	0.5	0.575	NA	0	0	0	0	9.52E-17	NA
TB40	3	2	0	0	3	1.6	NA	26	28.9	53.4	37.6	36.475	NA	0.7	1.3	4.9	6.6	3.375	NA	0	0	0	0	3.01E-15	NA	0.7	1.3	4.9	6.6	3.375	NA	2.5	4.1	8.9	7.1	5.65	NA	0.4	0.3	0.8	1	0.625	NA	0	0	0	0	-1.24E-16	NA
TB41	NA	0	3	5	3	2.596522695	NA	31	35.7	45.1	33.2	36.25	NA	2.3	3.9	6	7.8	5	NA	0	0	3	0	0.75	NA	2.3	3.9	9	7.8	5.75	NA	5.2	6.8	5.9	7.4	6.325	NA	0.9	1.2	0.6	1	0.925	NA	0	0	0.7	0	0.175	NA
TB42	9	0	1	3	3	3.2	NA	35	42.7	45.8	44.7	42.05	NA	1.8	1.8	6.3	6.6	4.125	NA	0	0	0	0	1.82E-15	NA	1.8	1.8	6.3	6.6	4.125	NA	3.9	6.8	9	6.4	6.525	NA	0.5	0.5	0.8	0.6	0.6	NA	0	0	0	0	9.86E-17	NA
TB43	97	38	110	110	105	92	NA	NA	30.8	42.4	39.9	36.75749561	NA	1.5	3.4	5.4	8.7	4.75	NA	0	0	0	0	1.83E-15	NA	1.5	3.4	5.4	8.7	4.75	NA	3.9	5.1	6.3	5.3	5.15	NA	0.5	1.1	0.8	0.8	0.8	NA	0	0	0	0	9.97E-17	NA
TB44	110	42	115	110	110	97.4	NA	27	30.4	47.3	31.7	34.1	NA	2.6	3.2	9.5	9.3	6.15	NA	0	0	0	0	3.06E-15	NA	2.6	3.2	9.5	9.3	6.15	NA	4.1	NA	7.2	4.1	5.035149608	NA	0.8	0.7	0.9	0.9	0.825	NA	0	0	0	0	1.00E-16	NA
TB45	0	4	3	0	1	1.6	NA	34	32.5	49.4	39.3	38.8	NA	0.5	1.4	3.2	5.5	2.65	NA	0	0	1.5	0	0.375	NA	0.5	1.4	4.7	5.5	3.025	NA	3.3	4.8	8.1	5.6	5.45	NA	0.3	0.4	0.4	0.5	0.4	NA	0	0	0	0	-1.24E-16	NA
TB46	17	0	3	4	7	6.2	NA	24	32.4	51.6	40.8	37.2	NA	0.4	1.1	4.4	5.5	2.85	NA	0	0	0	0	3.08E-15	NA	0.4	1.1	4.4	5.5	2.85	NA	2.5	5.1	7.3	5.3	5.05	NA	0.2	0.3	0.4	0.5	0.35	NA	0	0	0	0	1.03E-16	NA
TB47	0	0	1	2	0	0.6	NA	40	39.9	60.8	46.9	46.9	NA	1.9	2	6.2	6.6	4.175	NA	0	0	0	0	3.10E-15	NA	1.9	2	6.2	6.6	4.175	NA	4.8	6.5	8.9	6.5	6.675	NA	0.5	0.4	0.7	0.5	0.525	NA	0	0	0	0	-1.24E-16	NA
TB49	10	8	9	8	6	8.2	NA	37	32.2	38.9	31.1	34.8	NA	1	1.6	3.2	6	2.95	NA	0	0	0	0	1.80E-15	NA	1	1.6	3.2	6	2.95	NA	5.4	7.6	8	5	6.5	NA	0.6	0.5	0.5	0.6	0.55	NA	0	0	0	0	1.06E-16	NA
TB5	0	1	9	5	4	3.8	NA	28	24.5	44.4	50.4	36.825	NA	0.8	1.7	6.5	7.7	4.175	NA	0	0	0	0	3.12E-15	NA	0.8	1.7	6.5	7.7	4.175	NA	4.2	4.2	6.9	6.7	5.5	NA	0.4	0.5	0.7	0.8	0.6	NA	0	0	0	0	-1.24E-16	NA
TB50	15	0	2	3	5	5	NA	27	27.3	46.7	42.8	35.95	NA	3.8	2.2	4.5	6.3	4.2	NA	0	0	0	0	3.13E-15	NA	3.8	2.2	4.5	6.3	4.2	NA	4.3	4.1	9	7.3	6.175	NA	0.8	0.7	0.6	0.7	0.7	NA	0	0	0	0	-1.24E-16	NA
TB51	64	9	75	56	29	46.6	NA	28	32.4	51.7	34.2	36.575	NA	2.1	3.2	6.7	8.2	5.05	NA	0	0	9.1	0	2.275	NA	2.1	3.2	15.8	8.2	7.325	NA	4	4.5	9	5.4	5.725	NA	0.7	0.7	1.1	1	0.875	NA	0	0	1.9	0	0.475	NA
TB52	48	81	35	46	18	45.6	NA	35	30.5	51.6	32.9	37.5	NA	1.2	2.7	4.2	9.7	4.45	NA	0	0	0	0	1.83E-15	NA	1.2	2.7	4.2	9.7	4.45	NA	3.1	6.4	7.1	5	5.4	NA	0.2	0.8	0.6	1.3	0.725	NA	0	0	0	0	1.09E-16	NA
TB53	0	4	6	2	3	3	NA	34	35.5	45.8	39.7	38.75	NA	1	1.3	5	7	3.575	NA	0	0	0	0	1.89E-15	NA	1	1.3	5	7	3.575	NA	4.7	4.8	7.8	6.3	5.9	NA	0.5	0.4	0.7	0.8	0.6	NA	0	0	0	0	1.10E-16	NA
TB54	105	93	110	17	102	85.4	NA	25	25.8	42.7	34.2	31.925	NA	1.3	1.5	5.2	7.2	3.8	NA	0	0	0	1.3	0.325	NA	1.3	1.5	5.2	8.5	4.125	NA	4.1	4.2	7.1	7.2	5.65	NA	0.6	0.5	0.7	0.8	0.65	NA	0	0	0	0.3	0.075	NA
TB55	17	4	4	5	3	6.6	NA	33	28.5	46.2	29.1	34.2	NA	0.5	1.5	5.5	6.7	3.55	NA	0	0	0	0	1.90E-15	NA	0.5	1.5	5.5	6.7	3.55	NA	3.6	5.8	7.9	4.5	5.45	NA	0.3	0.5	0.7	0.6	0.525	NA	0	0	0	0	1.13E-16	NA
TB56	35	47	46	75	4	41.4	NA	26	21.6	28.9	18.1	23.65	NA	0.5	0.5	5.2	5	2.8	NA	0	0	0	0	1.91E-15	NA	0.5	0.5	5.2	5	2.8	NA	2.5	3.8	6.5	3.9	4.175	NA	0.3	0.2	0.7	0.5	0.425	NA	0	0	0	0	1.14E-16	NA
TB57	10	7	0	12	0	5.8	NA	38	39	40.2	35	38.05	NA	1	3.7	NA	9.2	5.178159122	NA	0	0	0	0	1.92E-15	NA	1	3.7	0	9.2	3.475	NA	3.6	6	6.2	8.6	6.1	NA	0.4	0.9	0.7	0.3	0.575	NA	0	0	0	0	1.15E-16	NA
TB58	2	0	1	7	7	3.4	NA	24	29.4	41.8	29.1	31.075	NA	1.9	1.2	8.9	5.3	4.325	NA	0	0	0	0	1.92E-15	NA	1.9	1.2	8.9	5.3	4.325	NA	3.5	4.6	7.5	4	4.9	NA	0.6	0.4	0.9	0.6	0.625	NA	0	0	0	0	1.17E-16	NA
TB6	2	0	3	3	0	1.6	NA	32	20.6	26.1	50.6	32.325	NA	0.7	1.1	2.8	7.3	2.975	NA	8.7	19.1	22	11.1	15.225	NA	9.4	20.2	24.8	18.4	18.2	NA	2.9	3.5	4.2	6.1	4.175	NA	0.3	0.4	0.4	0.6	0.425	NA	1.7	4.5	5.3	2.1	3.4	NA
TB60	4	5	6	6	2	4.6	NA	40	30.2	46.2	36	38.1	NA	0.6	2.9	5.3	8.3	4.275	NA	0	0	0	0	3.23E-15	NA	0.6	2.9	5.3	8.3	4.275	NA	4.2	5.6	7.8	9.6	6.8	NA	0.4	0.7	0.9	0.8	0.7	NA	0	0	0	0	1.16E-16	NA
TB61	3	105	110	105	115	87.6	NA	NA	32.9	45.1	25.7	33.62416227	NA	1.2	1.7	4.7	7.1	3.675	NA	0	0	0	0	1.93E-15	NA	1.2	1.7	4.7	7.1	3.675	NA	3.6	4.6	6.6	5.9	5.175	NA	0.5	0.5	0.8	1	0.7	NA	0	0	0	0	1.31E-16	NA
TB62	1	0	0	9	0	2	NA	30	25.5	48.5	33.2	34.3	NA	0.9	1.6	5.1	5.7	3.325	NA	0	0	0	0	1.93E-15	NA	0.9	1.6	5.1	5.7	3.325	NA	2.8	5.1	5.2	NA	4.379371841	NA	0.3	0.5	0.5	0.7	0.5	NA	0	0	0	0	-1.24E-16	NA
TB63	3	1	8	3	3	3.6	NA	25	36.5	38.5	33.9	33.475	NA	0.7	0.9	3.9	3.9	2.35	NA	0	0	0	11.5	2.875	NA	0.7	0.9	3.9	15.4	5.225	NA	2.8	5.6	7	5.5	5.225	NA	0.3	0.3	0.6	0.4	0.4	NA	0	0	0	2.2	0.55	NA
TB64	41	0	9	7	15	14.4	NA	35	26.7	57.5	43.3	40.625	NA	1.3	1.9	8.3	7.5	4.75	NA	0	0	0	0	3.33E-15	NA	1.3	1.9	8.3	7.5	4.75	NA	4.1	3.9	8.7	6.4	5.775	NA	0.5	0.5	1.1	0.8	0.725	NA	0	0	0	0	-1.24E-16	NA
TB65	44	24	32	33	29	32.4	NA	37	31.4	41.7	43.4	38.375	NA	0.8	1.5	1.8	4.6	2.175	NA	0	0	0	0	1.95E-15	NA	0.8	1.5	1.8	4.6	2.175	NA	5.3	5.6	8	5.5	6.1	NA	0.3	0.4	0.3	0.4	0.35	NA	0	0	0	0	-1.24E-16	NA
TB66	101	25	27	100	73	65.2	NA	26	26.6	42.1	34.5	32.3	NA	2.4	2.1	2.7	7.4	3.65	NA	0	0	0	0	1.90E-15	NA	2.4	2.1	2.7	7.4	3.65	NA	3.9	5.3	6.9	5.9	5.5	NA	0.4	0.7	0.4	0.8	0.575	NA	0	0	0	0	1.37E-16	NA
TB67	44	18	29	42	26	31.8	NA	35	35.6	50.4	33.2	38.55	NA	1.9	1.6	5.2	7.1	3.95	NA	0	0	0	0	3.32E-15	NA	1.9	1.6	5.2	7.1	3.95	NA	4.2	4	8.1	6.9	5.8	NA	0.4	0.4	0.6	0.8	0.55	NA	0	0	0	0	1.23E-16	NA
TB68	7	1	3	4	9	4.8	NA	36	29.4	43.9	41.1	37.6	NA	1	2.1	6.4	6.9	4.1	NA	0	0	0	0	3.33E-15	NA	1	2.1	6.4	6.9	4.1	NA	4.3	6	8.1	6.8	6.3	NA	0.5	0.7	0.9	0.7	0.7	NA	0	0	0	0	1.39E-16	NA
TB69	1	0	3	7	5	3.2	NA	21	15.6	31.1	28.6	24.075	NA	0.3	0.1	4.5	3.4	2.075	NA	0	0	0	0	3.34E-15	NA	0.3	0.1	4.5	3.4	2.075	NA	1.8	1.5	5.8	3.6	3.175	NA	0.2	0.1	0.7	0.3	0.325	NA	0	0	0	0	1.40E-16	NA
TB7	33	23	74	110	17	51.4	NA	40	33.6	38.6	36.3	37.125	NA	1.2	2.1	4.7	6.4	3.6	NA	0	0	1.1	0	0.275	NA	1.2	2.1	5.8	6.4	3.875	NA	4.6	5.5	7.3	5.6	5.75	NA	0.5	0.5	0.6	0.6	0.55	NA	0	0	0.2	0	0.05	NA
TB70	4	0	2	0	3	1.8	NA	29	30.1	30.8	36.9	31.7	NA	1.5	2.8	9.5	12.1	6.475	NA	0	0	0	0	1.93E-15	NA	1.5	2.8	9.5	12.1	6.475	NA	3.8	5.4	6.9	5.4	5.375	NA	0.6	0.7	1.2	1.1	0.9	NA	0	0	0	0	1.28E-16	NA
TB71	5	15	31	17	3	14.2	NA	28	33.2	34.2	45.2	35.15	NA	0.8	2.4	8.1	6.5	4.45	NA	0	0	0	2	0.5	NA	0.8	2.4	8.1	8.5	4.95	NA	3	5.7	8.5	7.3	6.125	NA	0.4	0.8	1.1	0.6	0.725	NA	0	0	0	0.3	0.075	NA
TB72	0	2	3	8	0	2.6	NA	24	26.2	42.1	30.2	30.625	NA	2.1	2.9	6.3	5.8	4.275	NA	0	0	0	0	2.00E-15	NA	2.1	2.9	6.3	5.8	4.275	NA	3.2	5.4	6.4	4.8	4.95	NA	0.6	0.8	0.7	0.8	0.725	NA	0	0	0	0	1.45E-16	NA
TB73	120	150	130	145	120	133	NA	46	39.3	61.2	34	45.125	NA	1.8	3.1	7.7	6.4	4.75	NA	0	0	0	0	3.41E-15	NA	1.8	3.1	7.7	6.4	4.75	NA	4.8	5.8	10.5	4.8	6.475	NA	0.5	0.9	1.1	0.8	0.825	NA	0	0	0	0	1.46E-16	NA
TB74	48	43	105	105	30	66.2	NA	26	21.3	38.1	27.2	28.15	NA	0.4	1.9	4.3	5.2	2.95	NA	0	0	0	0	2.01E-15	NA	0.4	1.9	4.3	5.2	2.95	NA	2.8	4.5	6	4.8	4.525	NA	0.3	0.6	0.5	0.5	0.475	NA	0	0	0	0	1.33E-16	NA
TB75	3	3	28	7	3	8.8	NA	25	26.6	37.5	23	28.025	NA	0.8	0.9	2.3	4.8	2.2	NA	0	0	0	0	3.43E-15	NA	0.8	0.9	2.3	4.8	2.2	NA	3.9	3.8	4.9	4	4.15	NA	0.4	0.3	0.4	0.5	0.4	NA	0	0	0	0	-1.24E-16	NA
TB76	3	2	6	2	0	2.6	NA	35	30	39.9	37.1	35.5	NA	0.9	0.8	4.8	6.8	3.325	NA	0	0	0	0	1.97E-15	NA	0.9	0.8	4.8	6.8	3.325	NA	3.6	4.1	8	5.4	5.275	NA	0.3	0.4	0.6	0.6	0.475	NA	0	0	0	0	1.49E-16	NA
TB77	6	3	6	6	0	4.2	NA	38	36.5	43.5	45.1	40.775	NA	1.5	1.6	4.8	8.4	4.075	NA	1.3	0	0	0	0.325	NA	2.8	1.6	4.8	8.4	4.4	NA	4.2	5.5	5.9	6.5	5.525	NA	0.5	0.6	0.6	0.9	0.65	NA	NA	0	0	0	-0.015540097	NA
TB78	1	2	11	1	0	3	NA	32	32.4	31.2	33.5	32.275	NA	1	3.1	5.9	6.5	4.125	NA	0	0	0	0	1.98E-15	NA	1	3.1	5.9	6.5	4.125	NA	3.1	6.3	6	4.9	5.075	NA	0.4	0.9	1	0.7	0.75	NA	0	0	0	0	1.38E-16	NA
TB79	1	1	4	0	2	1.6	NA	40	33.8	48.2	32.7	38.675	NA	0.6	1.6	2.3	6.7	2.8	NA	0	0	0	0	1.99E-15	NA	0.6	1.6	2.3	6.7	2.8	NA	4.3	6.4	8.8	6.5	6.5	NA	0.3	0.5	0.5	0.7	0.5	NA	0	0	0	0	1.39E-16	NA
TB8	35	78	105	57	54	65.8	NA	39	24.4	36.5	31.6	32.875	NA	2.2	2.8	3.8	8.9	4.425	NA	0	1.7	0	0	0.425	NA	2.2	4.5	3.8	8.9	4.85	NA	4.8	4.7	5.2	7.2	5.475	NA	0.7	0.8	0.5	1.1	0.775	NA	0	0.4	0	0	0.1	NA
TB80	3	3	9	0	7	4.4	NA	30	34.7	45.2	24.6	33.625	NA	2.4	2.3	7.2	7.5	4.85	NA	0	0	0	0	1.95E-15	NA	2.4	2.3	7.2	7.5	4.85	NA	3.9	5.4	7.6	3.5	5.1	NA	0.7	0.7	0.8	0.7	0.725	NA	0	0	0	0	1.41E-16	NA
TB81	10	3	28	14	11	13.2	NA	24	20.9	20.4	23.1	22.1	NA	1.5	1.2	9.5	6.9	4.775	NA	0	0	0	0	2.01E-15	NA	1.5	1.2	9.5	6.9	4.775	NA	3	2.9	3	4.2	3.275	NA	0.5	0.3	1.2	0.7	0.675	NA	0	0	0	0	-1.23E-16	NA
TB82	11	0	7	3	2	4.6	NA	29	31.4	33.4	24	29.45	NA	2.2	2.8	5.6	4.2	3.7	NA	1	1.4	15.6	6.7	6.175	NA	3.2	4.2	21.2	10.9	9.875	NA	3.5	5.2	5.1	3.6	4.35	NA	0.7	0.7	0.8	0.4	0.65	NA	0.1	0.5	3.4	1.3	1.325	NA
TB83	1	0	0	6	2	1.8	NA	32	20.7	31.3	26.1	27.525	NA	1.5	1.8	5.3	8	4.15	NA	0	0	0	0	1.96E-15	NA	1.5	1.8	5.3	8	4.15	NA	3.7	3.3	4.6	5.1	4.175	NA	0.7	0.5	0.6	1	0.7	NA	0	0	0	0	-1.23E-16	NA
TB84	4	1	5	3	0	2.6	NA	38	26.7	47.2	35.2	36.775	NA	1.4	1.1	5.5	9.5	4.375	NA	0	0	0	1.7	0.425	NA	1.4	1.1	5.5	11.2	4.8	NA	4.2	5.2	7.2	7.5	6.025	NA	0.6	0.4	0.5	1.9	0.85	NA	0	0	0	0.4	0.1	NA
TB85	26	0	5	0	8	7.8	NA	44	39.5	34.2	34.3	38	NA	1.1	2.3	4.7	12.1	5.05	NA	0	0	0	0	3.50E-15	NA	1.1	2.3	4.7	12.1	5.05	NA	5	5.1	7.5	5.1	5.675	NA	0.5	0.6	0.8	1.4	0.825	NA	0	0	0	0	1.61E-16	NA
TB86	25	2	33	12	3	15	NA	30	27.9	34.9	36.9	32.425	NA	1.6	1.1	3.1	5.2	2.75	NA	0	0	0	0	1.98E-15	NA	1.6	1.1	3.1	5.2	2.75	NA	4.4	4.2	6.7	6	5.325	NA	0.4	0.4	0.4	0.6	0.45	NA	0	0	0	0	1.47E-16	NA
TB87	105	85	110	110	115	105	NA	26	26.1	34.4	39.8	31.575	NA	1	1.5	2.9	5.2	2.65	NA	0	0	0	0	3.53E-15	NA	1	1.5	2.9	5.2	2.65	NA	4.3	5.4	6.1	5.4	5.3	NA	0.4	0.6	0.3	0.5	0.45	NA	0	0	0	0	1.48E-16	NA
TB88	3	0	0	5	3	2.2	NA	28	24.1	34.5	36.3	30.725	NA	0.6	1.3	3.6	9.2	3.675	NA	0	0	0	1.5	0.375	NA	0.6	1.3	3.6	10.7	4.05	NA	3.4	3.8	5.3	6.5	4.75	NA	0.3	0.5	0.4	0.9	0.525	NA	0	0	0	0.6	0.15	NA
TB89	2	3	0	8	3	3.2	NA	31	29.7	39.7	31.9	33.075	NA	1.2	1.9	5.3	8.3	4.175	NA	0	0	0	0	3.56E-15	NA	1.2	1.9	5.3	8.3	4.175	NA	4.7	5.4	7.9	7.6	6.4	NA	0.5	0.7	0.7	0.9	0.7	NA	0	0	0	0	1.66E-16	NA
TB9	16	3	1	12	3	7	NA	28	28.5	43.3	24.8	31.15	NA	0.6	0.9	5.5	4.9	2.975	NA	0	0	0	0	3.57E-15	NA	0.6	0.9	5.5	4.9	2.975	NA	3.2	5.4	8.9	5.4	5.725	NA	0.3	0.4	0.7	0.6	0.5	NA	0	0	0	0	1.52E-16	NA
TB90	11	0	2	0	3	3.2	NA	33	30.7	40	28.3	33	NA	2.8	2.3	5.7	8	4.7	NA	0	0	0	0	2.07E-15	NA	2.8	2.3	5.7	8	4.7	NA	4	5.7	5.8	5.1	5.15	NA	0.8	0.7	0.7	1	0.8	NA	0	0	0	0	1.53E-16	NA
TB92	0	2	9	12	0	4.6	NA	36	33.5	50.1	45.2	41.2	NA	1.9	1.8	6.9	8	4.65	NA	0	0	5.1	0	1.275	NA	1.9	1.8	12	8	5.925	NA	4.7	5	7.9	6.3	5.975	NA	0.6	0.6	1	0.9	0.775	NA	0	0	1.1	0	0.275	NA
TB93	37	14	30	75	25	36.2	NA	33	28.4	39.6	38.4	34.85	NA	2.5	2.1	5	6.6	4.05	NA	0	0	0	0	3.61E-15	NA	2.5	2.1	5	6.6	4.05	NA	4.5	4.9	4.6	5	4.75	NA	0.8	0.7	0.7	0.8	0.75	NA	0	0	0	0	1.55E-16	NA
TB95	3	2	5	6	3	3.8	NA	27	30.2	35.6	29.4	30.55	NA	1.1	1.1	2.9	4.9	2.5	NA	0	0	0	0	2.09E-15	NA	1.1	1.1	2.9	4.9	2.5	NA	3.8	4.4	3.9	3.7	3.95	NA	0.4	0.4	0.4	0.6	0.45	NA	0	0	0	0	1.56E-16	NA
TB96	3	0	3	4	2	2.4	NA	33	41.7	50.1	47.3	43.025	NA	1.5	1.5	9.5	9.2	5.425	NA	0	0	0	0	2.09E-15	NA	1.5	1.5	9.5	9.2	5.425	NA	4.2	5.6	10	8.4	7.05	NA	0.5	0.5	1.1	1.1	0.8	NA	0	0	0	0	1.72E-16	NA
TB97	2	0	1	0	2	1	NA	31	39.9	47.3	35.5	38.425	NA	0.8	1.2	3.5	6	2.875	NA	0	0	0	0	3.64E-15	NA	0.8	1.2	3.5	6	2.875	NA	3.3	6.1	6.9	5.1	5.35	NA	0.3	0.4	0.5	0.5	0.425	NA	0	0	0	0	1.58E-16	NA
TB98	2	0	4	3	4	2.6	NA	38	40.6	61.9	35.3	43.95	NA	1.2	1.7	4.5	8.7	4.025	NA	0	0	0	0	2.05E-15	NA	1.2	1.7	4.5	8.7	4.025	NA	5.1	5.7	9.1	6.5	6.6	NA	0.4	0.5	0.5	0.9	0.575	NA	0	0	0	0	1.75E-16	NA
TB99	3	0	8	3	0	2.8	NA	24	38.1	51.7	42.4	39.05	NA	1.7	1	5.1	7.1	3.725	NA	0	0	0	0	2.11E-15	NA	1.7	1	5.1	7.1	3.725	NA	4.4	5.4	8.8	6.5	6.275	NA	0.5	0.4	0.5	0.8	0.55	NA	0	0	0	0	1.76E-16	NA
[truncated: 5 more columns]
