# Supplementary material for: Discovery of a major QTL for root-knot nematode (Meloidogyne incognita) resistance in cultivated sweetpotato (Ipomoea batatas)
Source: Theor Appl Genet. 2021 Apr 3;134(7):1945–55. doi: 10.1007/s00122-021-03797-z (PMC8263542; doi:10.1007/s00122-021-03797-z)
Supplement: Supplementary file 2 — Supplementary file1 (XLSX 108kb) [file 122_2021_3797_MOESM2_ESM.xlsx]

## Sheet: Sequin 4.61 Mb
>Feature Chr07
57416	62869	mRNA
			source	gt4sp_hc_repr
			name	itf07g00080.t1
			note	PCF11P-similar protein
			id	itf07g00080.t1
			alias	itf07g00080.t1
			subfeatures	function values() { [native code] }
69367	63000	mRNA
			source	gt4sp_hc_repr
			name	itf07g00090.t2
			note	Ubiquitin-like superfamily protein
			id	itf07g00090.t2
			alias	itf07g00090.t2
			subfeatures	function values() { [native code] }
72781	69994	mRNA
			source	gt4sp_hc_repr
			name	itf07g00100.t1
			note	OPC-8:0 CoA ligase1
			id	itf07g00100.t1
			alias	itf07g00100.t1
			subfeatures	function values() { [native code] }
75397	75723	mRNA
			source	gt4sp_hc_repr
			name	itf07g00110.t1
			note	transcription activator-related
			id	itf07g00110.t1
			alias	itf07g00110.t1
			subfeatures	function values() { [native code] }
78418	75823	mRNA
			source	gt4sp_hc_repr
			name	itf07g00120.t1
			note	conserved hypothetical protein
			id	itf07g00120.t1
			alias	itf07g00120.t1
			subfeatures	function values() { [native code] }
82901	79692	mRNA
			source	gt4sp_hc_repr
			name	itf07g00130.t1
			note	NAD(P)-binding Rossmann-fold superfamily protein
			id	itf07g00130.t1
			alias	itf07g00130.t1
			subfeatures	function values() { [native code] }
89519	83248	mRNA
			source	gt4sp_hc_repr
			name	itf07g00140.t1
			note	starch branching enzyme 2.1
			id	itf07g00140.t1
			alias	itf07g00140.t1
			subfeatures	function values() { [native code] }
93685	96541	mRNA
			source	gt4sp_hc_repr
			name	itf07g00150.t1
			note	Integral membrane protein hemolysin-III homolog
			id	itf07g00150.t1
			alias	itf07g00150.t1
			subfeatures	function values() { [native code] }
97697	101182	mRNA
			source	gt4sp_hc_repr
			name	itf07g00160.t1
			note	catalase
			id	itf07g00160.t1
			alias	itf07g00160.t1
			subfeatures	function values() { [native code] }
116343	103139	mRNA
			source	gt4sp_hc_repr
			name	itf07g00170.t1
			note	Patched family protein
			id	itf07g00170.t1
			alias	itf07g00170.t1
			subfeatures	function values() { [native code] }
130663	124906	mRNA
			source	gt4sp_hc_repr
			name	itf07g00180.t1
			note	Protein kinase superfamily protein
			id	itf07g00180.t1
			alias	itf07g00180.t1
			subfeatures	function values() { [native code] }
136235	133821	mRNA
			source	gt4sp_hc_repr
			name	itf07g00190.t1
			note	Protein kinase superfamily protein
			id	itf07g00190.t1
			alias	itf07g00190.t1
			subfeatures	function values() { [native code] }
142650	140920	mRNA
			source	gt4sp_hc_repr
			name	itf07g00200.t1
			note	Domain of unknown function (DUF23)
			id	itf07g00200.t1
			alias	itf07g00200.t1
			subfeatures	function values() { [native code] }
143565	147882	mRNA
			source	gt4sp_hc_repr
			name	itf07g00210.t1
			note	TLR4 regulator and MIR-interacting MSAP domain containing protein
			id	itf07g00210.t1
			alias	itf07g00210.t1
			subfeatures	function values() { [native code] }
149649	153938	mRNA
			source	gt4sp_hc_repr
			name	itf07g00220.t1
			note	Seven transmembrane MLO family protein
			id	itf07g00220.t1
			alias	itf07g00220.t1
			subfeatures	function values() { [native code] }
155214	154249	mRNA
			source	gt4sp_hc_repr
			name	itf07g00230.t1
			note	mitogen-activated protein kinase kinase kinase
			id	itf07g00230.t1
			alias	itf07g00230.t1
			subfeatures	function values() { [native code] }
158660	158088	mRNA
			source	gt4sp_hc_repr
			name	itf07g00250.t1
			note	Protein kinase superfamily protein
			id	itf07g00250.t1
			alias	itf07g00250.t1
			subfeatures	function values() { [native code] }
164335	165093	mRNA
			source	gt4sp_hc_repr
			name	itf07g00260.t1
			note	RING/U-box superfamily protein
			id	itf07g00260.t1
			alias	itf07g00260.t1
			subfeatures	function values() { [native code] }
171019	167912	mRNA
			source	gt4sp_hc_repr
			name	itf07g00270.t1
			note	plastid movement impaired1
			id	itf07g00270.t1
			alias	itf07g00270.t1
			subfeatures	function values() { [native code] }
172293	172828	mRNA
			source	gt4sp_hc_repr
			name	itf07g00280.t1
			note	hypothetical protein
			id	itf07g00280.t1
			alias	itf07g00280.t1
			subfeatures	function values() { [native code] }
173369	175037	mRNA
			source	gt4sp_hc_repr
			name	itf07g00290.t1
			note	xylem cysteine peptidase
			id	itf07g00290.t1
			alias	itf07g00290.t1
			subfeatures	function values() { [native code] }
179640	174768	mRNA
			source	gt4sp_hc_repr
			name	itf07g00300.t1
			note	Jojoba acyl CoA reductase-related male sterility protein
			id	itf07g00300.t1
			alias	itf07g00300.t1
			subfeatures	function values() { [native code] }
185093	181233	mRNA
			source	gt4sp_hc_repr
			name	itf07g00310.t1
			note	Jojoba acyl CoA reductase-related male sterility protein
			id	itf07g00310.t1
			alias	itf07g00310.t1
			subfeatures	function values() { [native code] }
192214	190208	mRNA
			source	gt4sp_hc_repr
			name	itf07g00320.t1
			note	Tetratricopeptide repeat (TPR)-like superfamily protein
			id	itf07g00320.t1
			alias	itf07g00320.t1
			subfeatures	function values() { [native code] }
192562	195165	mRNA
			source	gt4sp_hc_repr
			name	itf07g00330.t1
			note	Tetratricopeptide repeat (TPR)-like superfamily protein
			id	itf07g00330.t1
			alias	itf07g00330.t1
			subfeatures	function values() { [native code] }
196113	195355	mRNA
			source	gt4sp_hc_repr
			name	itf07g00340.t1
			note	conserved hypothetical protein
			id	itf07g00340.t1
			alias	itf07g00340.t1
			subfeatures	function values() { [native code] }
206093	204981	mRNA
			source	gt4sp_hc_repr
			name	itf07g00350.t1
			note	centroradialis
			id	itf07g00350.t1
			alias	itf07g00350.t1
			subfeatures	function values() { [native code] }
212968	215863	mRNA
			source	gt4sp_hc_repr
			name	itf07g00360.t1
			note	alpha/beta-Hydrolases superfamily protein
			id	itf07g00360.t1
			alias	itf07g00360.t1
			subfeatures	function values() { [native code] }
217867	225423	mRNA
			source	gt4sp_hc_repr
			name	itf07g00370.t2
			note	conserved hypothetical protein
			id	itf07g00370.t2
			alias	itf07g00370.t2
			subfeatures	function values() { [native code] }
230241	226759	mRNA
			source	gt4sp_hc_repr
			name	itf07g00380.t2
			note	Glycosyl hydrolase family protein
			id	itf07g00380.t2
			alias	itf07g00380.t2
			subfeatures	function values() { [native code] }
238740	232396	mRNA
			source	gt4sp_hc_repr
			name	itf07g00390.t2
			note	bZIP transcription factor family protein
			id	itf07g00390.t2
			alias	itf07g00390.t2
			subfeatures	function values() { [native code] }
246034	243527	mRNA
			source	gt4sp_hc_repr
			name	itf07g00400.t1
			note	ubiquinol-cytochrome C reductase UQCRX/QCR9-like family protein
			id	itf07g00400.t1
			alias	itf07g00400.t1
			subfeatures	function values() { [native code] }
247854	248315	mRNA
			source	gt4sp_hc_repr
			name	itf07g00410.t1
			note	ferredoxin
			id	itf07g00410.t1
			alias	itf07g00410.t1
			subfeatures	function values() { [native code] }
253920	248549	mRNA
			source	gt4sp_hc_repr
			name	itf07g00420.t1
			note	Protein of unknown function (DUF594)
			id	itf07g00420.t1
			alias	itf07g00420.t1
			subfeatures	function values() { [native code] }
263954	256280	mRNA
			source	gt4sp_hc_repr
			name	itf07g00430.t1
			note	Protein of unknown function (DUF594)
			id	itf07g00430.t1
			alias	itf07g00430.t1
			subfeatures	function values() { [native code] }
268924	265577	mRNA
			source	gt4sp_hc_repr
			name	itf07g00440.t1
			note	Protein of unknown function (DUF594)
			id	itf07g00440.t1
			alias	itf07g00440.t1
			subfeatures	function values() { [native code] }
284553	281530	mRNA
			source	gt4sp_hc_repr
			name	itf07g00450.t1
			note	Protein of unknown function (DUF594)
			id	itf07g00450.t1
			alias	itf07g00450.t1
			subfeatures	function values() { [native code] }
290007	286289	mRNA
			source	gt4sp_hc_repr
			name	itf07g00460.t1
			note	Protein of unknown function (DUF594)
			id	itf07g00460.t1
			alias	itf07g00460.t1
			subfeatures	function values() { [native code] }
291299	294140	mRNA
			source	gt4sp_hc_repr
			name	itf07g00470.t1
			note	nuclear factor Y, subunit B11
			id	itf07g00470.t1
			alias	itf07g00470.t1
			subfeatures	function values() { [native code] }
294447	296988	mRNA
			source	gt4sp_hc_repr
			name	itf07g00480.t1
			note	PRP38 family protein
			id	itf07g00480.t1
			alias	itf07g00480.t1
			subfeatures	function values() { [native code] }
298210	297549	mRNA
			source	gt4sp_hc_repr
			name	itf07g00490.t1
			note	Pollen Ole e 1 allergen and extensin family protein
			id	itf07g00490.t1
			alias	itf07g00490.t1
			subfeatures	function values() { [native code] }
299062	302438	mRNA
			source	gt4sp_hc_repr
			name	itf07g00500.t1
			note	Rho GTPase activating protein with PAK-box/P21-Rho-binding domain
			id	itf07g00500.t1
			alias	itf07g00500.t1
			subfeatures	function values() { [native code] }
303287	304412	mRNA
			source	gt4sp_hc_repr
			name	itf07g00510.t2
			note	Protein of unknown function (DUF3049)
			id	itf07g00510.t2
			alias	itf07g00510.t2
			subfeatures	function values() { [native code] }
306902	306224	mRNA
			source	gt4sp_hc_repr
			name	itf07g00520.t1
			note	hypothetical protein
			id	itf07g00520.t1
			alias	itf07g00520.t1
			subfeatures	function values() { [native code] }
309112	310263	mRNA
			source	gt4sp_hc_repr
			name	itf07g00530.t1
			note	Pollen Ole e 1 allergen and extensin family protein
			id	itf07g00530.t1
			alias	itf07g00530.t1
			subfeatures	function values() { [native code] }
312458	314511	mRNA
			source	gt4sp_hc_repr
			name	itf07g00540.t1
			note	NAC domain containing protein
			id	itf07g00540.t1
			alias	itf07g00540.t1
			subfeatures	function values() { [native code] }
316346	318787	mRNA
			source	gt4sp_hc_repr
			name	itf07g00550.t1
			note	vesicle-associated membrane protein
			id	itf07g00550.t1
			alias	itf07g00550.t1
			subfeatures	function values() { [native code] }
319018	322779	mRNA
			source	gt4sp_hc_repr
			name	itf07g00560.t1
			note	Protein of unknown function (DUF1022)
			id	itf07g00560.t1
			alias	itf07g00560.t1
			subfeatures	function values() { [native code] }
323172	324237	mRNA
			source	gt4sp_hc_repr
			name	itf07g00570.t1
			note	conserved hypothetical protein
			id	itf07g00570.t1
			alias	itf07g00570.t1
			subfeatures	function values() { [native code] }
325726	328681	mRNA
			source	gt4sp_hc_repr
			name	itf07g00580.t1
			note	conserved hypothetical protein
			id	itf07g00580.t1
			alias	itf07g00580.t1
			subfeatures	function values() { [native code] }
331037	334375	mRNA
			source	gt4sp_hc_repr
			name	itf07g00590.t1
			note	NTM1-like
			id	itf07g00590.t1
			alias	itf07g00590.t1
			subfeatures	function values() { [native code] }
336508	336858	mRNA
			source	gt4sp_hc_repr
			name	itf07g00600.t1
			note	conserved hypothetical protein
			id	itf07g00600.t1
			alias	itf07g00600.t1
			subfeatures	function values() { [native code] }
338554	340609	mRNA
			source	gt4sp_hc_repr
			name	itf07g00610.t1
			note	MMS ZWEI homologue
			id	itf07g00610.t1
			alias	itf07g00610.t1
			subfeatures	function values() { [native code] }
342216	341609	mRNA
			source	gt4sp_hc_repr
			name	itf07g00620.t1
			note	ovate family protein
			id	itf07g00620.t1
			alias	itf07g00620.t1
			subfeatures	function values() { [native code] }
343456	343022	mRNA
			source	gt4sp_hc_repr
			name	itf07g00630.t1
			note	hypothetical protein
			id	itf07g00630.t1
			alias	itf07g00630.t1
			subfeatures	function values() { [native code] }
349130	343803	mRNA
			source	gt4sp_hc_repr
			name	itf07g00640.t2
			note	E2F transcription factor
			id	itf07g00640.t2
			alias	itf07g00640.t2
			subfeatures	function values() { [native code] }
351123	349928	mRNA
			source	gt4sp_hc_repr
			name	itf07g00650.t1
			note	conserved hypothetical protein
			id	itf07g00650.t1
			alias	itf07g00650.t1
			subfeatures	function values() { [native code] }
357545	351620	mRNA
			source	gt4sp_hc_repr
			name	itf07g00660.t1
			note	5'-3' exoribonuclease
			id	itf07g00660.t1
			alias	itf07g00660.t1
			subfeatures	function values() { [native code] }
363584	362509	mRNA
			source	gt4sp_hc_repr
			name	itf07g00670.t1
			note	Late embryogenesis abundant (LEA) hydroxyproline-rich glycoprotein family
			id	itf07g00670.t1
			alias	itf07g00670.t1
			subfeatures	function values() { [native code] }
370626	364776	mRNA
			source	gt4sp_hc_repr
			name	itf07g00680.t1
			note	NIMA (never in mitosis, gene A)-related
			id	itf07g00680.t1
			alias	itf07g00680.t1
			subfeatures	function values() { [native code] }
381010	377698	mRNA
			source	gt4sp_hc_repr
			name	itf07g00690.t1
			note	Leucine-rich repeat protein kinase family protein
			id	itf07g00690.t1
			alias	itf07g00690.t1
			subfeatures	function values() { [native code] }
384728	381826	mRNA
			source	gt4sp_hc_repr
			name	itf07g00700.t1
			note	histone deacetylase
			id	itf07g00700.t1
			alias	itf07g00700.t1
			subfeatures	function values() { [native code] }
390388	387203	mRNA
			source	gt4sp_hc_repr
			name	itf07g00710.t1
			note	Aluminium activated malate transporter family protein
			id	itf07g00710.t1
			alias	itf07g00710.t1
			subfeatures	function values() { [native code] }
401210	397835	mRNA
			source	gt4sp_hc_repr
			name	itf07g00720.t1
			note	Peroxisomal membrane 22 kDa (Mpv17/PMP22) family protein
			id	itf07g00720.t1
			alias	itf07g00720.t1
			subfeatures	function values() { [native code] }
401981	405010	mRNA
			source	gt4sp_hc_repr
			name	itf07g00730.t1
			note	S-adenosyl-L-methionine-dependent methyltransferases superfamily protein
			id	itf07g00730.t1
			alias	itf07g00730.t1
			subfeatures	function values() { [native code] }
408358	406925	mRNA
			source	gt4sp_hc_repr
			name	itf07g00750.t1
			note	Protein of unknown function (DUF3049)
			id	itf07g00750.t1
			alias	itf07g00750.t1
			subfeatures	function values() { [native code] }
427787	431816	mRNA
			source	gt4sp_hc_repr
			name	itf07g00760.t2
			note	DEAD-box ATP-dependent RNA helicase
			id	itf07g00760.t2
			alias	itf07g00760.t2
			subfeatures	function values() { [native code] }
432934	435501	mRNA
			source	gt4sp_hc_repr
			name	itf07g00770.t1
			note	strictosidine synthase-like
			id	itf07g00770.t1
			alias	itf07g00770.t1
			subfeatures	function values() { [native code] }
436719	444779	mRNA
			source	gt4sp_hc_repr
			name	itf07g00780.t1
			note	replication factor C1
			id	itf07g00780.t1
			alias	itf07g00780.t1
			subfeatures	function values() { [native code] }
445287	448187	mRNA
			source	gt4sp_hc_repr
			name	itf07g00790.t1
			note	Succinate dehydrogenase subunit 6, mitochondrial
			id	itf07g00790.t1
			alias	itf07g00790.t1
			subfeatures	function values() { [native code] }
452295	448944	mRNA
			source	gt4sp_hc_repr
			name	itf07g00800.t2
			note	RING-H2 group F2A
			id	itf07g00800.t2
			alias	itf07g00800.t2
			subfeatures	function values() { [native code] }
454406	453676	mRNA
			source	gt4sp_hc_repr
			name	itf07g00810.t1
			note	conserved hypothetical protein
			id	itf07g00810.t1
			alias	itf07g00810.t1
			subfeatures	function values() { [native code] }
457809	458988	mRNA
			source	gt4sp_hc_repr
			name	itf07g00820.t1
			note	calmodulin-like
			id	itf07g00820.t1
			alias	itf07g00820.t1
			subfeatures	function values() { [native code] }
462760	459802	mRNA
			source	gt4sp_hc_repr
			name	itf07g00830.t1
			note	RING/U-box superfamily protein
			id	itf07g00830.t1
			alias	itf07g00830.t1
			subfeatures	function values() { [native code] }
464302	463607	mRNA
			source	gt4sp_hc_repr
			name	itf07g00840.t1
			note	HSP20-like chaperones superfamily protein
			id	itf07g00840.t1
			alias	itf07g00840.t1
			subfeatures	function values() { [native code] }
467498	464437	mRNA
			source	gt4sp_hc_repr
			name	itf07g00850.t1
			note	Ribosomal protein L18e/L15 superfamily protein
			id	itf07g00850.t1
			alias	itf07g00850.t1
			subfeatures	function values() { [native code] }
468886	471427	mRNA
			source	gt4sp_hc_repr
			name	itf07g00860.t1
			note	Ribosomal protein L18e/L15 superfamily protein
			id	itf07g00860.t1
			alias	itf07g00860.t1
			subfeatures	function values() { [native code] }
474633	471999	mRNA
			source	gt4sp_hc_repr
			name	itf07g00870.t1
			note	Ribosomal protein L18e/L15 superfamily protein
			id	itf07g00870.t1
			alias	itf07g00870.t1
			subfeatures	function values() { [native code] }
475066	476647	mRNA
			source	gt4sp_hc_repr
			name	itf07g00880.t1
			note	hypothetical protein
			id	itf07g00880.t1
			alias	itf07g00880.t1
			subfeatures	function values() { [native code] }
476790	486690	mRNA
			source	gt4sp_hc_repr
			name	itf07g00890.t1
			note	Structural maintenance of chromosomes (SMC) family protein
			id	itf07g00890.t1
			alias	itf07g00890.t1
			subfeatures	function values() { [native code] }
486785	489510	mRNA
			source	gt4sp_hc_repr
			name	itf07g00900.t1
			note	Structural maintenance of chromosomes (SMC) family protein
			id	itf07g00900.t1
			alias	itf07g00900.t1
			subfeatures	function values() { [native code] }
494219	490258	mRNA
			source	gt4sp_hc_repr
			name	itf07g00910.t1
			note	Glycosyl hydrolase family protein
			id	itf07g00910.t1
			alias	itf07g00910.t1
			subfeatures	function values() { [native code] }
500264	495839	mRNA
			source	gt4sp_hc_repr
			name	itf07g00930.t1
			note	Glycosyl hydrolase family protein
			id	itf07g00930.t1
			alias	itf07g00930.t1
			subfeatures	function values() { [native code] }
505763	501498	mRNA
			source	gt4sp_hc_repr
			name	itf07g00940.t1
			note	Glycosyl hydrolase family protein
			id	itf07g00940.t1
			alias	itf07g00940.t1
			subfeatures	function values() { [native code] }
510882	506432	mRNA
			source	gt4sp_hc_repr
			name	itf07g00950.t1
			note	Glycosyl hydrolase family protein
			id	itf07g00950.t1
			alias	itf07g00950.t1
			subfeatures	function values() { [native code] }
517692	513472	mRNA
			source	gt4sp_hc_repr
			name	itf07g00960.t3
			note	Glycosyl hydrolase family protein
			id	itf07g00960.t3
			alias	itf07g00960.t3
			subfeatures	function values() { [native code] }
523593	518625	mRNA
			source	gt4sp_hc_repr
			name	itf07g00970.t1
			note	UNC-50 family protein
			id	itf07g00970.t1
			alias	itf07g00970.t1
			subfeatures	function values() { [native code] }
523999	526568	mRNA
			source	gt4sp_hc_repr
			name	itf07g00980.t3
			note	Reticulon family protein
			id	itf07g00980.t3
			alias	itf07g00980.t3
			subfeatures	function values() { [native code] }
533897	527021	mRNA
			source	gt4sp_hc_repr
			name	itf07g00990.t1
			note	aldehyde oxidase
			id	itf07g00990.t1
			alias	itf07g00990.t1
			subfeatures	function values() { [native code] }
542179	536385	mRNA
			source	gt4sp_hc_repr
			name	itf07g01000.t1
			note	aldehyde oxidase
			id	itf07g01000.t1
			alias	itf07g01000.t1
			subfeatures	function values() { [native code] }
543795	545553	mRNA
			source	gt4sp_hc_repr
			name	itf07g01010.t1
			note	HSP20-like chaperones superfamily protein
			id	itf07g01010.t1
			alias	itf07g01010.t1
			subfeatures	function values() { [native code] }
551916	546402	mRNA
			source	gt4sp_hc_repr
			name	itf07g01020.t1
			note	Cobalamin-independent synthase family protein
			id	itf07g01020.t1
			alias	itf07g01020.t1
			subfeatures	function values() { [native code] }
559644	561542	mRNA
			source	gt4sp_hc_repr
			name	itf07g01040.t1
			note	Ethylene insensitive 3 family protein
			id	itf07g01040.t1
			alias	itf07g01040.t1
			subfeatures	function values() { [native code] }
565280	567337	mRNA
			source	gt4sp_hc_repr
			name	itf07g01050.t1
			note	Ethylene insensitive 3 family protein
			id	itf07g01050.t1
			alias	itf07g01050.t1
			subfeatures	function values() { [native code] }
574026	570955	mRNA
			source	gt4sp_hc_repr
			name	itf07g01060.t1
			note	ETHYLENE-INSENSITIVE3-like
			id	itf07g01060.t1
			alias	itf07g01060.t1
			subfeatures	function values() { [native code] }
580285	577032	mRNA
			source	gt4sp_hc_repr
			name	itf07g01070.t2
			note	Protein of unknown function (DUF630 and DUF632)
			id	itf07g01070.t2
			alias	itf07g01070.t2
			subfeatures	function values() { [native code] }
585997	583196	mRNA
			source	gt4sp_hc_repr
			name	itf07g01080.t1
			note	conserved hypothetical protein
			id	itf07g01080.t1
			alias	itf07g01080.t1
			subfeatures	function values() { [native code] }
588473	586410	mRNA
			source	gt4sp_hc_repr
			name	itf07g01090.t1
			note	Ribosomal protein L7Ae/L30e/S12e/Gadd45 family protein
			id	itf07g01090.t1
			alias	itf07g01090.t1
			subfeatures	function values() { [native code] }
593668	589493	mRNA
			source	gt4sp_hc_repr
			name	itf07g01100.t1
			note	FAR1-related sequence
			id	itf07g01100.t1
			alias	itf07g01100.t1
			subfeatures	function values() { [native code] }
595078	593689	mRNA
			source	gt4sp_hc_repr
			name	itf07g01110.t1
			note	hypothetical protein
			id	itf07g01110.t1
			alias	itf07g01110.t1
			subfeatures	function values() { [native code] }
596349	599377	mRNA
			source	gt4sp_hc_repr
			name	itf07g01120.t1
			note	NAD(P)-binding Rossmann-fold superfamily protein
			id	itf07g01120.t1
			alias	itf07g01120.t1
			subfeatures	function values() { [native code] }
601666	600394	mRNA
			source	gt4sp_hc_repr
			name	itf07g01130.t1
			note	F-box protein
			id	itf07g01130.t1
			alias	itf07g01130.t1
			subfeatures	function values() { [native code] }
608962	602666	mRNA
			source	gt4sp_hc_repr
			name	itf07g01140.t1
			note	SMAD/FHA domain-containing protein
			id	itf07g01140.t1
			alias	itf07g01140.t1
			subfeatures	function values() { [native code] }
613428	616244	mRNA
			source	gt4sp_hc_repr
			name	itf07g01150.t2
			note	myb domain protein
			id	itf07g01150.t2
			alias	itf07g01150.t2
			subfeatures	function values() { [native code] }
619746	617414	mRNA
			source	gt4sp_hc_repr
			name	itf07g01170.t1
			note	Cyclin B1;4
			id	itf07g01170.t1
			alias	itf07g01170.t1
			subfeatures	function values() { [native code] }
626711	620930	mRNA
			source	gt4sp_hc_repr
			name	itf07g01180.t1
			note	dgd1 suppressor
			id	itf07g01180.t1
			alias	itf07g01180.t1
			subfeatures	function values() { [native code] }
629030	633479	mRNA
			source	gt4sp_hc_repr
			name	itf07g01190.t1
			note	terpene synthase-like sequence-1,8-cineole
			id	itf07g01190.t1
			alias	itf07g01190.t1
			subfeatures	function values() { [native code] }
636671	640819	mRNA
			source	gt4sp_hc_repr
			name	itf07g01200.t1
			note	terpene synthase
			id	itf07g01200.t1
			alias	itf07g01200.t1
			subfeatures	function values() { [native code] }
649276	652918	mRNA
			source	gt4sp_hc_repr
			name	itf07g01210.t1
			note	terpene synthase-like sequence-1,8-cineole
			id	itf07g01210.t1
			alias	itf07g01210.t1
			subfeatures	function values() { [native code] }
656696	658757	mRNA
			source	gt4sp_hc_repr
			name	itf07g01220.t1
			note	terpene synthase-like sequence-1,8-cineole
			id	itf07g01220.t1
			alias	itf07g01220.t1
			subfeatures	function values() { [native code] }
665226	669368	mRNA
			source	gt4sp_hc_repr
			name	itf07g01230.t1
			note	terpene synthase-like sequence-1,8-cineole
			id	itf07g01230.t1
			alias	itf07g01230.t1
			subfeatures	function values() { [native code] }
678075	683462	mRNA
			source	gt4sp_hc_repr
			name	itf07g01240.t1
			note	terpene synthase-like sequence-1,8-cineole
			id	itf07g01240.t1
			alias	itf07g01240.t1
			subfeatures	function values() { [native code] }
696535	697574	mRNA
			source	gt4sp_hc_repr
			name	itf07g01250.t1
			note	cystatin B
			id	itf07g01250.t1
			alias	itf07g01250.t1
			subfeatures	function values() { [native code] }
700112	701178	mRNA
			source	gt4sp_hc_repr
			name	itf07g01260.t1
			note	cystatin B
			id	itf07g01260.t1
			alias	itf07g01260.t1
			subfeatures	function values() { [native code] }
704699	706255	mRNA
			source	gt4sp_hc_repr
			name	itf07g01270.t1
			note	cystatin B
			id	itf07g01270.t1
			alias	itf07g01270.t1
			subfeatures	function values() { [native code] }
710264	707827	mRNA
			source	gt4sp_hc_repr
			name	itf07g01280.t2
			note	Histone superfamily protein
			id	itf07g01280.t2
			alias	itf07g01280.t2
			subfeatures	function values() { [native code] }
716697	718649	mRNA
			source	gt4sp_hc_repr
			name	itf07g01290.t1
			note	Ubiquitin-associated/translation elongation factor EF1B protein
			id	itf07g01290.t1
			alias	itf07g01290.t1
			subfeatures	function values() { [native code] }
720101	722038	mRNA
			source	gt4sp_hc_repr
			name	itf07g01300.t1
			note	Glutathione S-transferase, C-terminal-like;Translation elongation factor EF1B/ribosomal protein S6
			id	itf07g01300.t1
			alias	itf07g01300.t1
			subfeatures	function values() { [native code] }
727064	723530	mRNA
			source	gt4sp_hc_repr
			name	itf07g01310.t1
			note	Cysteine proteinases superfamily protein
			id	itf07g01310.t1
			alias	itf07g01310.t1
			subfeatures	function values() { [native code] }
734803	727725	mRNA
			source	gt4sp_hc_repr
			name	itf07g01320.t1
			note	Argonaute family protein
			id	itf07g01320.t1
			alias	itf07g01320.t1
			subfeatures	function values() { [native code] }
743124	746551	mRNA
			source	gt4sp_hc_repr
			name	itf07g01330.t1
			note	calmodulin
			id	itf07g01330.t1
			alias	itf07g01330.t1
			subfeatures	function values() { [native code] }
758625	762957	mRNA
			source	gt4sp_hc_repr
			name	itf07g01380.t1
			note	CBL-interacting protein kinase
			id	itf07g01380.t1
			alias	itf07g01380.t1
			subfeatures	function values() { [native code] }
765091	762885	mRNA
			source	gt4sp_hc_repr
			name	itf07g01390.t1
			note	Ribosomal protein S3Ae
			id	itf07g01390.t1
			alias	itf07g01390.t1
			subfeatures	function values() { [native code] }
766729	771684	mRNA
			source	gt4sp_hc_repr
			name	itf07g01400.t1
			note	plectin-related
			id	itf07g01400.t1
			alias	itf07g01400.t1
			subfeatures	function values() { [native code] }
777849	773188	mRNA
			source	gt4sp_hc_repr
			name	itf07g01410.t1
			note	Phosphoglycerate mutase, 2,3-bisphosphoglycerate-independent
			id	itf07g01410.t1
			alias	itf07g01410.t1
			subfeatures	function values() { [native code] }
781530	779092	mRNA
			source	gt4sp_hc_repr
			name	itf07g01420.t1
			note	Tetratricopeptide repeat (TPR)-like superfamily protein
			id	itf07g01420.t1
			alias	itf07g01420.t1
			subfeatures	function values() { [native code] }
793313	782509	mRNA
			source	gt4sp_hc_repr
			name	itf07g01430.t1
			note	ENHANCED DOWNY MILDEW
			id	itf07g01430.t1
			alias	itf07g01430.t1
			subfeatures	function values() { [native code] }
796713	801278	mRNA
			source	gt4sp_hc_repr
			name	itf07g01450.t1
			note	calcium-dependent protein kinase
			id	itf07g01450.t1
			alias	itf07g01450.t1
			subfeatures	function values() { [native code] }
803551	809420	mRNA
			source	gt4sp_hc_repr
			name	itf07g01470.t2
			note	bZIP transcription factor family protein
			id	itf07g01470.t2
			alias	itf07g01470.t2
			subfeatures	function values() { [native code] }
811306	811887	mRNA
			source	gt4sp_hc_repr
			name	itf07g01480.t1
			note	RPM1-interacting protein 4 (RIN4) family protein
			id	itf07g01480.t1
			alias	itf07g01480.t1
			subfeatures	function values() { [native code] }
819982	813257	mRNA
			source	gt4sp_hc_repr
			name	itf07g01490.t1
			note	pyrimidine
			id	itf07g01490.t1
			alias	itf07g01490.t1
			subfeatures	function values() { [native code] }
824268	828060	mRNA
			source	gt4sp_hc_repr
			name	itf07g01500.t1
			note	F-box family protein
			id	itf07g01500.t1
			alias	itf07g01500.t1
			subfeatures	function values() { [native code] }
829954	828717	mRNA
			source	gt4sp_hc_repr
			name	itf07g01510.t1
			note	Protein of unknown function (DUF1645)
			id	itf07g01510.t1
			alias	itf07g01510.t1
			subfeatures	function values() { [native code] }
832085	836132	mRNA
			source	gt4sp_hc_repr
			name	itf07g01520.t1
			note	conserved hypothetical protein
			id	itf07g01520.t1
			alias	itf07g01520.t1
			subfeatures	function values() { [native code] }
842097	836354	mRNA
			source	gt4sp_hc_repr
			name	itf07g01530.t1
			note	Protein kinase protein with tetratricopeptide repeat domain
			id	itf07g01530.t1
			alias	itf07g01530.t1
			subfeatures	function values() { [native code] }
847752	858787	mRNA
			source	gt4sp_hc_repr
			name	itf07g01540.t1
			note	Rho GTPase activation protein (RhoGAP) with PH domain
			id	itf07g01540.t1
			alias	itf07g01540.t1
			subfeatures	function values() { [native code] }
866725	859328	mRNA
			source	gt4sp_hc_repr
			name	itf07g01550.t1
			note	Regulator of chromosome condensation (RCC1) family with FYVE zinc finger domain
			id	itf07g01550.t1
			alias	itf07g01550.t1
			subfeatures	function values() { [native code] }
873415	870324	mRNA
			source	gt4sp_hc_repr
			name	itf07g01570.t1
			note	Tetratricopeptide repeat (TPR)-like superfamily protein
			id	itf07g01570.t1
			alias	itf07g01570.t1
			subfeatures	function values() { [native code] }
874753	879959	mRNA
			source	gt4sp_hc_repr
			name	itf07g01580.t1
			note	Protein of unknown function (DUF803)
			id	itf07g01580.t1
			alias	itf07g01580.t1
			subfeatures	function values() { [native code] }
880638	882755	mRNA
			source	gt4sp_hc_repr
			name	itf07g01590.t1
			note	Tetratricopeptide repeat (TPR)-like superfamily protein
			id	itf07g01590.t1
			alias	itf07g01590.t1
			subfeatures	function values() { [native code] }
887067	883154	mRNA
			source	gt4sp_hc_repr
			name	itf07g01600.t1
			note	alanine:glyoxylate aminotransferase
			id	itf07g01600.t1
			alias	itf07g01600.t1
			subfeatures	function values() { [native code] }
892921	888779	mRNA
			source	gt4sp_hc_repr
			name	itf07g01610.t1
			note	Arabidopsis thaliana protein of unknown function (DUF794)
			id	itf07g01610.t1
			alias	itf07g01610.t1
			subfeatures	function values() { [native code] }
899182	901021	mRNA
			source	gt4sp_hc_repr
			name	itf07g01620.t1
			note	scarecrow-like
			id	itf07g01620.t1
			alias	itf07g01620.t1
			subfeatures	function values() { [native code] }
905690	916101	mRNA
			source	gt4sp_hc_repr
			name	itf07g01630.t1
			note	DNA binding;zinc ion binding;DNA binding
			id	itf07g01630.t1
			alias	itf07g01630.t1
			subfeatures	function values() { [native code] }
918733	916546	mRNA
			source	gt4sp_hc_repr
			name	itf07g01640.t1
			note	Spc97 / Spc98 family of spindle pole body (SBP) component
			id	itf07g01640.t1
			alias	itf07g01640.t1
			subfeatures	function values() { [native code] }
918887	922914	mRNA
			source	gt4sp_hc_repr
			name	itf07g01650.t1
			note	THUMP domain-containing protein
			id	itf07g01650.t1
			alias	itf07g01650.t1
			subfeatures	function values() { [native code] }
925227	923523	mRNA
			source	gt4sp_hc_repr
			name	itf07g01660.t1
			note	ubiquitin-conjugating enzyme
			id	itf07g01660.t1
			alias	itf07g01660.t1
			subfeatures	function values() { [native code] }
930707	926402	mRNA
			source	gt4sp_hc_repr
			name	itf07g01670.t1
			note	hexokinase-like
			id	itf07g01670.t1
			alias	itf07g01670.t1
			subfeatures	function values() { [native code] }
941887	941546	mRNA
			source	gt4sp_hc_repr
			name	itf07g01680.t1
			note	hypothetical protein
			id	itf07g01680.t1
			alias	itf07g01680.t1
			subfeatures	function values() { [native code] }
945147	948575	mRNA
			source	gt4sp_hc_repr
			name	itf07g01690.t3
			note	nuclear factor Y, subunit A1
			id	itf07g01690.t3
			alias	itf07g01690.t3
			subfeatures	function values() { [native code] }
952812	949057	mRNA
			source	gt4sp_hc_repr
			name	itf07g01700.t1
			note	translocation protein-related
			id	itf07g01700.t1
			alias	itf07g01700.t1
			subfeatures	function values() { [native code] }
954406	959418	mRNA
			source	gt4sp_hc_repr
			name	itf07g01710.t1
			note	calcium-dependent protein kinase
			id	itf07g01710.t1
			alias	itf07g01710.t1
			subfeatures	function values() { [native code] }
960531	960028	mRNA
			source	gt4sp_hc_repr
			name	itf07g01720.t1
			note	hypothetical protein
			id	itf07g01720.t1
			alias	itf07g01720.t1
			subfeatures	function values() { [native code] }
965748	963119	mRNA
			source	gt4sp_hc_repr
			name	itf07g01730.t2
			note	MITOCHONDRIAL FERREDOXIN
			id	itf07g01730.t2
			alias	itf07g01730.t2
			subfeatures	function values() { [native code] }
966421	970394	mRNA
			source	gt4sp_hc_repr
			name	itf07g01740.t1
			note	Cysteine proteinase inhibitor A
			id	itf07g01740.t1
			alias	itf07g01740.t1
			subfeatures	function values() { [native code] }
972336	977876	mRNA
			source	gt4sp_hc_repr
			name	itf07g01750.t1
			note	sulfite reductase
			id	itf07g01750.t1
			alias	itf07g01750.t1
			subfeatures	function values() { [native code] }
978451	977831	mRNA
			source	gt4sp_hc_repr
			name	itf07g01760.t1
			note	Photosystem II 5 kD protein
			id	itf07g01760.t1
			alias	itf07g01760.t1
			subfeatures	function values() { [native code] }
981585	985870	mRNA
			source	gt4sp_hc_repr
			name	itf07g01770.t1
			note	Protein of unknown function (DUF3411)
			id	itf07g01770.t1
			alias	itf07g01770.t1
			subfeatures	function values() { [native code] }
989512	987341	mRNA
			source	gt4sp_hc_repr
			name	itf07g01780.t1
			note	Protein of unknown function (DUF604)
			id	itf07g01780.t1
			alias	itf07g01780.t1
			subfeatures	function values() { [native code] }
994814	991477	mRNA
			source	gt4sp_hc_repr
			name	itf07g01790.t1
			note	Protein of unknown function (DUF604)
			id	itf07g01790.t1
			alias	itf07g01790.t1
			subfeatures	function values() { [native code] }
998278	995587	mRNA
			source	gt4sp_hc_repr
			name	itf07g01800.t1
			note	Protein of unknown function (DUF604)
			id	itf07g01800.t1
			alias	itf07g01800.t1
			subfeatures	function values() { [native code] }
1001238	1004595	mRNA
			source	gt4sp_hc_repr
			name	itf07g01810.t1
			note	TRAUCO
			id	itf07g01810.t1
			alias	itf07g01810.t1
			subfeatures	function values() { [native code] }
1011511	1005504	mRNA
			source	gt4sp_hc_repr
			name	itf07g01820.t1
			note	ABC-2 type transporter family protein
			id	itf07g01820.t1
			alias	itf07g01820.t1
			subfeatures	function values() { [native code] }
1019744	1013912	mRNA
			source	gt4sp_hc_repr
			name	itf07g01830.t2
			note	ABC-2 type transporter family protein
			id	itf07g01830.t2
			alias	itf07g01830.t2
			subfeatures	function values() { [native code] }
1025327	1022187	mRNA
			source	gt4sp_hc_repr
			name	itf07g01840.t1
			note	3'-5'-exoribonuclease family protein
			id	itf07g01840.t1
			alias	itf07g01840.t1
			subfeatures	function values() { [native code] }
1030599	1035583	mRNA
			source	gt4sp_hc_repr
			name	itf07g01850.t1
			note	hypothetical protein
			id	itf07g01850.t1
			alias	itf07g01850.t1
			subfeatures	function values() { [native code] }
1038582	1039127	mRNA
			source	gt4sp_hc_repr
			name	itf07g01860.t1
			note	RING/U-box superfamily protein
			id	itf07g01860.t1
			alias	itf07g01860.t1
			subfeatures	function values() { [native code] }
1043642	1043346	mRNA
			source	gt4sp_hc_repr
			name	itf07g01870.t1
			note	Cyclin-dependent protein kinase inhibitor SMR3
			id	itf07g01870.t1
			alias	itf07g01870.t1
			subfeatures	function values() { [native code] }
1047157	1045540	mRNA
			source	gt4sp_hc_repr
			name	itf07g01880.t1
			note	RNA-binding (RRM/RBD/RNP motifs) family protein
			id	itf07g01880.t1
			alias	itf07g01880.t1
			subfeatures	function values() { [native code] }
1054355	1048940	mRNA
			source	gt4sp_hc_repr
			name	itf07g01890.t1
			note	ARM repeat superfamily protein
			id	itf07g01890.t1
			alias	itf07g01890.t1
			subfeatures	function values() { [native code] }
1058177	1055008	mRNA
			source	gt4sp_hc_repr
			name	itf07g01900.t1
			note	dicarboxylate transporter
			id	itf07g01900.t1
			alias	itf07g01900.t1
			subfeatures	function values() { [native code] }
1060826	1065233	mRNA
			source	gt4sp_hc_repr
			name	itf07g01910.t1
			note	transferases;tRNA (5-methylaminomethyl-2-thiouridylate)-methyltransferases
			id	itf07g01910.t1
			alias	itf07g01910.t1
			subfeatures	function values() { [native code] }
1064722	1070668	mRNA
			source	gt4sp_hc_repr
			name	itf07g01920.t1
			note	origin recognition complex
			id	itf07g01920.t1
			alias	itf07g01920.t1
			subfeatures	function values() { [native code] }
1071047	1073146	mRNA
			source	gt4sp_hc_repr
			name	itf07g01930.t1
			note	HAL3-like protein A
			id	itf07g01930.t1
			alias	itf07g01930.t1
			subfeatures	function values() { [native code] }
1073356	1076264	mRNA
			source	gt4sp_hc_repr
			name	itf07g01940.t1
			note	lysophosphatidyl acyltransferase
			id	itf07g01940.t1
			alias	itf07g01940.t1
			subfeatures	function values() { [native code] }
1079511	1078478	mRNA
			source	gt4sp_hc_repr
			name	itf07g01960.t1
			note	hypothetical protein
			id	itf07g01960.t1
			alias	itf07g01960.t1
			subfeatures	function values() { [native code] }
1092385	1089011	mRNA
			source	gt4sp_hc_repr
			name	itf07g01970.t1
			note	RING/U-box superfamily protein
			id	itf07g01970.t1
			alias	itf07g01970.t1
			subfeatures	function values() { [native code] }
1096822	1101026	mRNA
			source	gt4sp_hc_repr
			name	itf07g01980.t1
			note	SRP72 RNA-binding domain
			id	itf07g01980.t1
			alias	itf07g01980.t1
			subfeatures	function values() { [native code] }
1102665	1107225	mRNA
			source	gt4sp_hc_repr
			name	itf07g01990.t1
			note	RING/U-box superfamily protein with ARM repeat domain
			id	itf07g01990.t1
			alias	itf07g01990.t1
			subfeatures	function values() { [native code] }
1107942	1110042	mRNA
			source	gt4sp_hc_repr
			name	itf07g02000.t1
			note	hypothetical protein
			id	itf07g02000.t1
			alias	itf07g02000.t1
			subfeatures	function values() { [native code] }
1117631	1118618	mRNA
			source	gt4sp_hc_repr
			name	itf07g02010.t1
			note	MAPK/ERK kinase kinase
			id	itf07g02010.t1
			alias	itf07g02010.t1
			subfeatures	function values() { [native code] }
1135803	1135048	mRNA
			source	gt4sp_hc_repr
			name	itf07g02020.t1
			note	hypothetical protein
			id	itf07g02020.t1
			alias	itf07g02020.t1
			subfeatures	function values() { [native code] }
1146595	1145752	mRNA
			source	gt4sp_hc_repr
			name	itf07g02030.t1
			note	A20/AN1-like zinc finger family protein
			id	itf07g02030.t1
			alias	itf07g02030.t1
			subfeatures	function values() { [native code] }
1149846	1147481	mRNA
			source	gt4sp_hc_repr
			name	itf07g02040.t1
			note	A20/AN1-like zinc finger family protein
			id	itf07g02040.t1
			alias	itf07g02040.t1
			subfeatures	function values() { [native code] }
1152041	1152766	mRNA
			source	gt4sp_hc_repr
			name	itf07g02050.t1
			note	hypothetical protein
			id	itf07g02050.t1
			alias	itf07g02050.t1
			subfeatures	function values() { [native code] }
1158246	1157821	mRNA
			source	gt4sp_hc_repr
			name	itf07g02060.t1
			note	C2H2-type zinc finger family protein
			id	itf07g02060.t1
			alias	itf07g02060.t1
			subfeatures	function values() { [native code] }
1162416	1161826	mRNA
			source	gt4sp_hc_repr
			name	itf07g02070.t1
			note	C2H2-type zinc finger family protein
			id	itf07g02070.t1
			alias	itf07g02070.t1
			subfeatures	function values() { [native code] }
1173563	1179480	mRNA
			source	gt4sp_hc_repr
			name	itf07g02080.t2
			note	heavy metal atpase
			id	itf07g02080.t2
			alias	itf07g02080.t2
			subfeatures	function values() { [native code] }
1181253	1183774	mRNA
			source	gt4sp_hc_repr
			name	itf07g02090.t1
			note	ADP/ATP carrier
			id	itf07g02090.t1
			alias	itf07g02090.t1
			subfeatures	function values() { [native code] }
1217898	1216570	mRNA
			source	gt4sp_hc_repr
			name	itf07g02100.t1
			note	HXXXD-type acyl-transferase family protein
			id	itf07g02100.t1
			alias	itf07g02100.t1
			subfeatures	function values() { [native code] }
1241389	1240043	mRNA
			source	gt4sp_hc_repr
			name	itf07g02110.t1
			note	HXXXD-type acyl-transferase family protein
			id	itf07g02110.t1
			alias	itf07g02110.t1
			subfeatures	function values() { [native code] }
1245759	1247359	mRNA
			source	gt4sp_hc_repr
			name	itf07g02120.t1
			note	HXXXD-type acyl-transferase family protein
			id	itf07g02120.t1
			alias	itf07g02120.t1
			subfeatures	function values() { [native code] }
1256367	1257853	mRNA
			source	gt4sp_hc_repr
			name	itf07g02130.t1
			note	HXXXD-type acyl-transferase family protein
			id	itf07g02130.t1
			alias	itf07g02130.t1
			subfeatures	function values() { [native code] }
1265860	1265237	mRNA
			source	gt4sp_hc_repr
			name	itf07g02150.t1
			note	hypothetical protein
			id	itf07g02150.t1
			alias	itf07g02150.t1
			subfeatures	function values() { [native code] }
1269899	1271221	mRNA
			source	gt4sp_hc_repr
			name	itf07g02160.t1
			note	HXXXD-type acyl-transferase family protein
			id	itf07g02160.t1
			alias	itf07g02160.t1
			subfeatures	function values() { [native code] }
1281840	1283180	mRNA
			source	gt4sp_hc_repr
			name	itf07g02170.t1
			note	HXXXD-type acyl-transferase family protein
			id	itf07g02170.t1
			alias	itf07g02170.t1
			subfeatures	function values() { [native code] }
1286731	1288062	mRNA
			source	gt4sp_hc_repr
			name	itf07g02180.t2
			note	HXXXD-type acyl-transferase family protein
			id	itf07g02180.t2
			alias	itf07g02180.t2
			subfeatures	function values() { [native code] }
1291006	1294147	mRNA
			source	gt4sp_hc_repr
			name	itf07g02190.t1
			note	HXXXD-type acyl-transferase family protein
			id	itf07g02190.t1
			alias	itf07g02190.t1
			subfeatures	function values() { [native code] }
1295418	1297570	mRNA
			source	gt4sp_hc_repr
			name	itf07g02200.t2
			note	HXXXD-type acyl-transferase family protein
			id	itf07g02200.t2
			alias	itf07g02200.t2
			subfeatures	function values() { [native code] }
1315625	1319537	mRNA
			source	gt4sp_hc_repr
			name	itf07g02210.t1
			note	LOB domain-containing protein
			id	itf07g02210.t1
			alias	itf07g02210.t1
			subfeatures	function values() { [native code] }
1322184	1325503	mRNA
			source	gt4sp_hc_repr
			name	itf07g02220.t1
			note	2-oxoglutarate (2OG) and Fe(II)-dependent oxygenase superfamily protein
			id	itf07g02220.t1
			alias	itf07g02220.t1
			subfeatures	function values() { [native code] }
1326537	1328888	mRNA
			source	gt4sp_hc_repr
			name	itf07g02230.t1
			note	FBD-associated F-box protein
			id	itf07g02230.t1
			alias	itf07g02230.t1
			subfeatures	function values() { [native code] }
1329341	1331508	mRNA
			source	gt4sp_hc_repr
			name	itf07g02240.t1
			note	F-box/RNI-like superfamily protein
			id	itf07g02240.t1
			alias	itf07g02240.t1
			subfeatures	function values() { [native code] }
1333387	1336114	mRNA
			source	gt4sp_hc_repr
			name	itf07g02250.t1
			note	F-box/RNI-like/FBD-like domains-containing protein
			id	itf07g02250.t1
			alias	itf07g02250.t1
			subfeatures	function values() { [native code] }
1336739	1342552	mRNA
			source	gt4sp_hc_repr
			name	itf07g02260.t1
			note	centromere/kinetochore protein, putative (ZW10)
			id	itf07g02260.t1
			alias	itf07g02260.t1
			subfeatures	function values() { [native code] }
1347241	1347828	mRNA
			source	gt4sp_hc_repr
			name	itf07g02270.t1
			note	hypothetical protein
			id	itf07g02270.t1
			alias	itf07g02270.t1
			subfeatures	function values() { [native code] }
1355604	1356663	mRNA
			source	gt4sp_hc_repr
			name	itf07g02280.t1
			note	hypothetical protein
			id	itf07g02280.t1
			alias	itf07g02280.t1
			subfeatures	function values() { [native code] }
1358736	1356693	mRNA
			source	gt4sp_hc_repr
			name	itf07g02290.t2
			note	glycosyl hydrolase 9B5
			id	itf07g02290.t2
			alias	itf07g02290.t2
			subfeatures	function values() { [native code] }
1363698	1360315	mRNA
			source	gt4sp_hc_repr
			name	itf07g02300.t1
			note	ETHYLENE-INSENSITIVE3-like
			id	itf07g02300.t1
			alias	itf07g02300.t1
			subfeatures	function values() { [native code] }
1384114	1367097	mRNA
			source	gt4sp_hc_repr
			name	itf07g02310.t2
			note	target of AVRB operation1
			id	itf07g02310.t2
			alias	itf07g02310.t2
			subfeatures	function values() { [native code] }
1407207	1394801	mRNA
			source	gt4sp_hc_repr
			name	itf07g02320.t1
			note	TOPLESS-related
			id	itf07g02320.t1
			alias	itf07g02320.t1
			subfeatures	function values() { [native code] }
1423681	1407640	mRNA
			source	gt4sp_hc_repr
			name	itf07g02330.t1
			note	TOPLESS-related
			id	itf07g02330.t1
			alias	itf07g02330.t1
			subfeatures	function values() { [native code] }
1456203	1449039	mRNA
			source	gt4sp_hc_repr
			name	itf07g02340.t2
			note	TOPLESS-related
			id	itf07g02340.t2
			alias	itf07g02340.t2
			subfeatures	function values() { [native code] }
1473753	1465430	mRNA
			source	gt4sp_hc_repr
			name	itf07g02350.t1
			note	TOPLESS-related
			id	itf07g02350.t1
			alias	itf07g02350.t1
			subfeatures	function values() { [native code] }
1479905	1477442	mRNA
			source	gt4sp_hc_repr
			name	itf07g02360.t1
			note	hypothetical protein
			id	itf07g02360.t1
			alias	itf07g02360.t1
			subfeatures	function values() { [native code] }
1496878	1486353	mRNA
			source	gt4sp_hc_repr
			name	itf07g02370.t1
			note	Disease resistance protein (TIR-NBS-LRR class) family
			id	itf07g02370.t1
			alias	itf07g02370.t1
			subfeatures	function values() { [native code] }
1521536	1499531	mRNA
			source	gt4sp_hc_repr
			name	itf07g02380.t2
			note	disease resistance protein (TIR-NBS-LRR class), putative
			id	itf07g02380.t2
			alias	itf07g02380.t2
			subfeatures	function values() { [native code] }
1533464	1534540	mRNA
			source	gt4sp_hc_repr
			name	itf07g02400.t1
			note	2-oxoglutarate (2OG) and Fe(II)-dependent oxygenase superfamily protein
			id	itf07g02400.t1
			alias	itf07g02400.t1
			subfeatures	function values() { [native code] }
1538942	1537729	mRNA
			source	gt4sp_hc_repr
			name	itf07g02410.t1
			note	2-oxoglutarate (2OG) and Fe(II)-dependent oxygenase superfamily protein
			id	itf07g02410.t1
			alias	itf07g02410.t1
			subfeatures	function values() { [native code] }
1542300	1541634	mRNA
			source	gt4sp_hc_repr
			name	itf07g02420.t1
			note	2-oxoglutarate (2OG) and Fe(II)-dependent oxygenase superfamily protein
			id	itf07g02420.t1
			alias	itf07g02420.t1
			subfeatures	function values() { [native code] }
1544227	1545541	mRNA
			source	gt4sp_hc_repr
			name	itf07g02430.t1
			note	2-oxoglutarate (2OG) and Fe(II)-dependent oxygenase superfamily protein
			id	itf07g02430.t1
			alias	itf07g02430.t1
			subfeatures	function values() { [native code] }
1548328	1550128	mRNA
			source	gt4sp_hc_repr
			name	itf07g02440.t1
			note	Amino acid permease family protein
			id	itf07g02440.t1
			alias	itf07g02440.t1
			subfeatures	function values() { [native code] }
1555492	1550339	mRNA
			source	gt4sp_hc_repr
			name	itf07g02450.t1
			note	protein phosphatase 2A-4
			id	itf07g02450.t1
			alias	itf07g02450.t1
			subfeatures	function values() { [native code] }
1555148	1558611	mRNA
			source	gt4sp_hc_repr
			name	itf07g02460.t1
			note	Pentatricopeptide repeat (PPR) superfamily protein
			id	itf07g02460.t1
			alias	itf07g02460.t1
			subfeatures	function values() { [native code] }
1558747	1562120	mRNA
			source	gt4sp_hc_repr
			name	itf07g02470.t1
			note	LYR family of Fe/S cluster biogenesis protein
			id	itf07g02470.t1
			alias	itf07g02470.t1
			subfeatures	function values() { [native code] }
1563757	1568457	mRNA
			source	gt4sp_hc_repr
			name	itf07g02480.t2
			note	P-loop containing nucleoside triphosphate hydrolases superfamily protein
			id	itf07g02480.t2
			alias	itf07g02480.t2
			subfeatures	function values() { [native code] }
1570978	1568707	mRNA
			source	gt4sp_hc_repr
			name	itf07g02490.t1
			note	Protein of unknown function, DUF538
			id	itf07g02490.t1
			alias	itf07g02490.t1
			subfeatures	function values() { [native code] }
1576042	1571719	mRNA
			source	gt4sp_hc_repr
			name	itf07g02500.t1
			note	Transcription initiation factor TFIIE, beta subunit
			id	itf07g02500.t1
			alias	itf07g02500.t1
			subfeatures	function values() { [native code] }
1572454	1572786	mRNA
			source	gt4sp_hc_repr
			name	itf07g02510.t1
			note	hypothetical protein
			id	itf07g02510.t1
			alias	itf07g02510.t1
			subfeatures	function values() { [native code] }
1603111	1581264	mRNA
			source	gt4sp_hc_repr
			name	itf07g02520.t1
			note	disease resistance protein (TIR-NBS-LRR class), putative
			id	itf07g02520.t1
			alias	itf07g02520.t1
			subfeatures	function values() { [native code] }
1627738	1613193	mRNA
			source	gt4sp_hc_repr
			name	itf07g02530.t1
			note	TOPLESS-related
			id	itf07g02530.t1
			alias	itf07g02530.t1
			subfeatures	function values() { [native code] }
1638879	1627939	mRNA
			source	gt4sp_hc_repr
			name	itf07g02540.t1
			note	disease resistance protein (TIR-NBS-LRR class), putative
			id	itf07g02540.t1
			alias	itf07g02540.t1
			subfeatures	function values() { [native code] }
1656847	1652857	mRNA
			source	gt4sp_hc_repr
			name	itf07g02550.t1
			note	TOPLESS-related
			id	itf07g02550.t1
			alias	itf07g02550.t1
			subfeatures	function values() { [native code] }
1667911	1662903	mRNA
			source	gt4sp_hc_repr
			name	itf07g02560.t2
			note	TMV resistance protein N
			id	itf07g02560.t2
			alias	itf07g02560.t2
			subfeatures	function values() { [native code] }
1698017	1703390	mRNA
			source	gt4sp_hc_repr
			name	itf07g02570.t1
			note	transferases, transferring hexosyl groups
			id	itf07g02570.t1
			alias	itf07g02570.t1
			subfeatures	function values() { [native code] }
1714785	1715533	mRNA
			source	gt4sp_hc_repr
			name	itf07g02590.t1
			note	Disease resistance-responsive (dirigent-like protein) family protein
			id	itf07g02590.t1
			alias	itf07g02590.t1
			subfeatures	function values() { [native code] }
1719372	1719761	mRNA
			source	gt4sp_hc_repr
			name	itf07g02600.t1
			note	conserved hypothetical protein
			id	itf07g02600.t1
			alias	itf07g02600.t1
			subfeatures	function values() { [native code] }
1723612	1720919	mRNA
			source	gt4sp_hc_repr
			name	itf07g02610.t2
			note	Ankyrin repeat family protein
			id	itf07g02610.t2
			alias	itf07g02610.t2
			subfeatures	function values() { [native code] }
1726763	1724361	mRNA
			source	gt4sp_hc_repr
			name	itf07g02620.t1
			note	embryo defective
			id	itf07g02620.t1
			alias	itf07g02620.t1
			subfeatures	function values() { [native code] }
1728377	1727748	mRNA
			source	gt4sp_hc_repr
			name	itf07g02630.t1
			note	Mannose-binding lectin superfamily protein
			id	itf07g02630.t1
			alias	itf07g02630.t1
			subfeatures	function values() { [native code] }
1731928	1731310	mRNA
			source	gt4sp_hc_repr
			name	itf07g02650.t1
			note	Mannose-binding lectin superfamily protein
			id	itf07g02650.t1
			alias	itf07g02650.t1
			subfeatures	function values() { [native code] }
1733878	1733289	mRNA
			source	gt4sp_hc_repr
			name	itf07g02660.t1
			note	Mannose-binding lectin superfamily protein
			id	itf07g02660.t1
			alias	itf07g02660.t1
			subfeatures	function values() { [native code] }
1737293	1736705	mRNA
			source	gt4sp_hc_repr
			name	itf07g02670.t1
			note	Mannose-binding lectin superfamily protein
			id	itf07g02670.t1
			alias	itf07g02670.t1
			subfeatures	function values() { [native code] }
1744669	1741129	mRNA
			source	gt4sp_hc_repr
			name	itf07g02690.t1
			note	NAD(P)-binding Rossmann-fold superfamily protein
			id	itf07g02690.t1
			alias	itf07g02690.t1
			subfeatures	function values() { [native code] }
1751304	1748937	mRNA
			source	gt4sp_hc_repr
			name	itf07g02700.t1
			note	lipoyltransferase
			id	itf07g02700.t1
			alias	itf07g02700.t1
			subfeatures	function values() { [native code] }
1760857	1764189	mRNA
			source	gt4sp_hc_repr
			name	itf07g02710.t1
			note	fatty acid desaturase
			id	itf07g02710.t1
			alias	itf07g02710.t1
			subfeatures	function values() { [native code] }
1768296	1764502	mRNA
			source	gt4sp_hc_repr
			name	itf07g02720.t1
			note	Plant U-Box
			id	itf07g02720.t1
			alias	itf07g02720.t1
			subfeatures	function values() { [native code] }
1776503	1778781	mRNA
			source	gt4sp_hc_repr
			name	itf07g02730.t1
			note	peroxidase
			id	itf07g02730.t1
			alias	itf07g02730.t1
			subfeatures	function values() { [native code] }
1782584	1778931	mRNA
			source	gt4sp_hc_repr
			name	itf07g02740.t1
			note	10-formyltetrahydrofolate synthetase
			id	itf07g02740.t1
			alias	itf07g02740.t1
			subfeatures	function values() { [native code] }
1783482	1784070	mRNA
			source	gt4sp_hc_repr
			name	itf07g02750.t1
			note	Mannose-binding lectin superfamily protein
			id	itf07g02750.t1
			alias	itf07g02750.t1
			subfeatures	function values() { [native code] }
1785898	1786493	mRNA
			source	gt4sp_hc_repr
			name	itf07g02760.t1
			note	Mannose-binding lectin superfamily protein
			id	itf07g02760.t1
			alias	itf07g02760.t1
			subfeatures	function values() { [native code] }
1792158	1793364	mRNA
			source	gt4sp_hc_repr
			name	itf07g02770.t1
			note	2-oxoglutarate (2OG) and Fe(II)-dependent oxygenase superfamily protein
			id	itf07g02770.t1
			alias	itf07g02770.t1
			subfeatures	function values() { [native code] }
1795923	1794847	mRNA
			source	gt4sp_hc_repr
			name	itf07g02780.t1
			note	2-oxoglutarate (2OG) and Fe(II)-dependent oxygenase superfamily protein
			id	itf07g02780.t1
			alias	itf07g02780.t1
			subfeatures	function values() { [native code] }
1803687	1805871	mRNA
			source	gt4sp_hc_repr
			name	itf07g02790.t1
			note	HXXXD-type acyl-transferase family protein
			id	itf07g02790.t1
			alias	itf07g02790.t1
			subfeatures	function values() { [native code] }
1815598	1817790	mRNA
			source	gt4sp_hc_repr
			name	itf07g02800.t1
			note	2-oxoglutarate (2OG) and Fe(II)-dependent oxygenase superfamily protein
			id	itf07g02800.t1
			alias	itf07g02800.t1
			subfeatures	function values() { [native code] }
1818673	1821299	mRNA
			source	gt4sp_hc_repr
			name	itf07g02810.t1
			note	Got1/Sft2-like vescicle transport protein family
			id	itf07g02810.t1
			alias	itf07g02810.t1
			subfeatures	function values() { [native code] }
1822458	1823632	mRNA
			source	gt4sp_hc_repr
			name	itf07g02820.t1
			note	2-oxoglutarate (2OG) and Fe(II)-dependent oxygenase superfamily protein
			id	itf07g02820.t1
			alias	itf07g02820.t1
			subfeatures	function values() { [native code] }
1829988	1823736	mRNA
			source	gt4sp_hc_repr
			name	itf07g02830.t1
			note	acyl-activating enzyme
			id	itf07g02830.t1
			alias	itf07g02830.t1
			subfeatures	function values() { [native code] }
1839318	1835034	mRNA
			source	gt4sp_hc_repr
			name	itf07g02840.t1
			note	O-Glycosyl hydrolases family 17 protein
			id	itf07g02840.t1
			alias	itf07g02840.t1
			subfeatures	function values() { [native code] }
1846590	1842717	mRNA
			source	gt4sp_hc_repr
			name	itf07g02850.t1
			note	SC35-like splicing factor 30A
			id	itf07g02850.t1
			alias	itf07g02850.t1
			subfeatures	function values() { [native code] }
1852221	1848344	mRNA
			source	gt4sp_hc_repr
			name	itf07g02860.t1
			note	pleiotropic regulatory locus
			id	itf07g02860.t1
			alias	itf07g02860.t1
			subfeatures	function values() { [native code] }
1869241	1871841	mRNA
			source	gt4sp_hc_repr
			name	itf07g02870.t1
			note	calmodulin-binding family protein
			id	itf07g02870.t1
			alias	itf07g02870.t1
			subfeatures	function values() { [native code] }
1879477	1888128	mRNA
			source	gt4sp_hc_repr
			name	itf07g02880.t1
			note	ARM repeat superfamily protein
			id	itf07g02880.t1
			alias	itf07g02880.t1
			subfeatures	function values() { [native code] }
1892150	1896865	mRNA
			source	gt4sp_hc_repr
			name	itf07g02890.t3
			note	Plant protein 1589 of unknown function (A_thal_3526) domain containing protein
			id	itf07g02890.t3
			alias	itf07g02890.t3
			subfeatures	function values() { [native code] }
1898566	1905505	mRNA
			source	gt4sp_hc_repr
			name	itf07g02900.t1
			note	Mitochondrial substrate carrier family protein
			id	itf07g02900.t1
			alias	itf07g02900.t1
			subfeatures	function values() { [native code] }
1909039	1920953	mRNA
			source	gt4sp_hc_repr
			name	itf07g02910.t1
			note	RNA polymerase II transcription mediators
			id	itf07g02910.t1
			alias	itf07g02910.t1
			subfeatures	function values() { [native code] }
1928395	1924624	mRNA
			source	gt4sp_hc_repr
			name	itf07g02920.t1
			note	hypothetical protein
			id	itf07g02920.t1
			alias	itf07g02920.t1
			subfeatures	function values() { [native code] }
1931431	1933849	mRNA
			source	gt4sp_hc_repr
			name	itf07g02930.t1
			note	Protein of unknown function (DUF1639)
			id	itf07g02930.t1
			alias	itf07g02930.t1
			subfeatures	function values() { [native code] }
1941157	1937392	mRNA
			source	gt4sp_hc_repr
			name	itf07g02940.t1
			note	Protein of Unknown Function (DUF239)
			id	itf07g02940.t1
			alias	itf07g02940.t1
			subfeatures	function values() { [native code] }
1954059	1953745	mRNA
			source	gt4sp_hc_repr
			name	itf07g02950.t1
			note	conserved hypothetical protein
			id	itf07g02950.t1
			alias	itf07g02950.t1
			subfeatures	function values() { [native code] }
1957891	1955414	mRNA
			source	gt4sp_hc_repr
			name	itf07g02960.t1
			note	receptor like protein
			id	itf07g02960.t1
			alias	itf07g02960.t1
			subfeatures	function values() { [native code] }
1960919	1958577	mRNA
			source	gt4sp_hc_repr
			name	itf07g02970.t1
			note	protein containing PDZ domain, a K-box domain, and a TPR region
			id	itf07g02970.t1
			alias	itf07g02970.t1
			subfeatures	function values() { [native code] }
1966341	1961254	mRNA
			source	gt4sp_hc_repr
			name	itf07g02980.t2
			note	TCP-1/cpn60 chaperonin family protein
			id	itf07g02980.t2
			alias	itf07g02980.t2
			subfeatures	function values() { [native code] }
1971882	1967433	mRNA
			source	gt4sp_hc_repr
			name	itf07g02990.t1
			note	Protein kinase superfamily protein
			id	itf07g02990.t1
			alias	itf07g02990.t1
			subfeatures	function values() { [native code] }
1979696	1984193	mRNA
			source	gt4sp_hc_repr
			name	itf07g03000.t1
			note	evolutionarily conserved C-terminal region
			id	itf07g03000.t1
			alias	itf07g03000.t1
			subfeatures	function values() { [native code] }
1986201	1989705	mRNA
			source	gt4sp_hc_repr
			name	itf07g03010.t1
			note	Transketolase family protein
			id	itf07g03010.t1
			alias	itf07g03010.t1
			subfeatures	function values() { [native code] }
1993506	1990320	mRNA
			source	gt4sp_hc_repr
			name	itf07g03020.t1
			note	TATA binding protein
			id	itf07g03020.t1
			alias	itf07g03020.t1
			subfeatures	function values() { [native code] }
1997648	1994209	mRNA
			source	gt4sp_hc_repr
			name	itf07g03030.t1
			note	antitermination NusB domain-containing protein
			id	itf07g03030.t1
			alias	itf07g03030.t1
			subfeatures	function values() { [native code] }
2015327	2016666	mRNA
			source	gt4sp_hc_repr
			name	itf07g03060.t1
			note	Ribosomal protein L34e superfamily protein
			id	itf07g03060.t1
			alias	itf07g03060.t1
			subfeatures	function values() { [native code] }
2019365	2026527	mRNA
			source	gt4sp_hc_repr
			name	itf07g03070.t1
			note	calmodulin-binding protein
			id	itf07g03070.t1
			alias	itf07g03070.t1
			subfeatures	function values() { [native code] }
2028136	2030894	mRNA
			source	gt4sp_hc_repr
			name	itf07g03080.t1
			note	Pyruvate kinase family protein
			id	itf07g03080.t1
			alias	itf07g03080.t1
			subfeatures	function values() { [native code] }
2033664	2030734	mRNA
			source	gt4sp_hc_repr
			name	itf07g03090.t1
			note	RING/U-box superfamily protein
			id	itf07g03090.t1
			alias	itf07g03090.t1
			subfeatures	function values() { [native code] }
2043477	2038893	mRNA
			source	gt4sp_hc_repr
			name	itf07g03100.t1
			note	conserved hypothetical protein
			id	itf07g03100.t1
			alias	itf07g03100.t1
			subfeatures	function values() { [native code] }
2045094	2049126	mRNA
			source	gt4sp_hc_repr
			name	itf07g03110.t1
			note	conserved hypothetical protein
			id	itf07g03110.t1
			alias	itf07g03110.t1
			subfeatures	function values() { [native code] }
2062225	2049923	mRNA
			source	gt4sp_hc_repr
			name	itf07g03120.t2
			note	Nuclear pore complex protein
			id	itf07g03120.t2
			alias	itf07g03120.t2
			subfeatures	function values() { [native code] }
2064191	2066313	mRNA
			source	gt4sp_hc_repr
			name	itf07g03130.t1
			note	SKU5 similar
[truncated: 2,404 more rows]

## Sheet: Suppl. File S1
#	Name	Start	End	Note
1	itf07g00080.t1	57416	62869	PCF11P-similar protein
2	itf07g00090.t2	69367	63000	Ubiquitin-like superfamily protein
3	itf07g00100.t1	72781	69994	OPC-8:0 CoA ligase1
4	itf07g00110.t1	75397	75723	transcription activator-related
5	itf07g00120.t1	78418	75823	conserved hypothetical protein
6	itf07g00130.t1	82901	79692	NAD(P)-binding Rossmann-fold superfamily protein
7	itf07g00140.t1	89519	83248	starch branching enzyme 2.1
8	itf07g00150.t1	93685	96541	Integral membrane protein hemolysin-III homolog
9	itf07g00160.t1	97697	101182	catalase
10	itf07g00170.t1	116343	103139	Patched family protein
11	itf07g00180.t1	130663	124906	Protein kinase superfamily protein
12	itf07g00190.t1	136235	133821	Protein kinase superfamily protein
13	itf07g00200.t1	142650	140920	Domain of unknown function (DUF23)
14	itf07g00210.t1	143565	147882	TLR4 regulator and MIR-interacting MSAP domain containing protein
15	itf07g00220.t1	149649	153938	Seven transmembrane MLO family protein
16	itf07g00230.t1	155214	154249	mitogen-activated protein kinase kinase kinase
17	itf07g00250.t1	158660	158088	Protein kinase superfamily protein
18	itf07g00260.t1	164335	165093	RING/U-box superfamily protein
19	itf07g00270.t1	171019	167912	plastid movement impaired1
20	itf07g00280.t1	172293	172828	hypothetical protein
21	itf07g00290.t1	173369	175037	xylem cysteine peptidase
22	itf07g00300.t1	179640	174768	Jojoba acyl CoA reductase-related male sterility protein
23	itf07g00310.t1	185093	181233	Jojoba acyl CoA reductase-related male sterility protein
24	itf07g00320.t1	192214	190208	Tetratricopeptide repeat (TPR)-like superfamily protein
25	itf07g00330.t1	192562	195165	Tetratricopeptide repeat (TPR)-like superfamily protein
26	itf07g00340.t1	196113	195355	conserved hypothetical protein
27	itf07g00350.t1	206093	204981	centroradialis
28	itf07g00360.t1	212968	215863	alpha/beta-Hydrolases superfamily protein
29	itf07g00370.t2	217867	225423	conserved hypothetical protein
30	itf07g00380.t2	230241	226759	Glycosyl hydrolase family protein
31	itf07g00390.t2	238740	232396	bZIP transcription factor family protein
32	itf07g00400.t1	246034	243527	ubiquinol-cytochrome C reductase UQCRX/QCR9-like family protein
33	itf07g00410.t1	247854	248315	ferredoxin
34	itf07g00420.t1	253920	248549	Protein of unknown function (DUF594)
35	itf07g00430.t1	263954	256280	Protein of unknown function (DUF594)
36	itf07g00440.t1	268924	265577	Protein of unknown function (DUF594)
37	itf07g00450.t1	284553	281530	Protein of unknown function (DUF594)
38	itf07g00460.t1	290007	286289	Protein of unknown function (DUF594)
39	itf07g00470.t1	291299	294140	nuclear factor Y, subunit B11
40	itf07g00480.t1	294447	296988	PRP38 family protein
41	itf07g00490.t1	298210	297549	Pollen Ole e 1 allergen and extensin family protein
42	itf07g00500.t1	299062	302438	Rho GTPase activating protein with PAK-box/P21-Rho-binding domain
43	itf07g00510.t2	303287	304412	Protein of unknown function (DUF3049)
44	itf07g00520.t1	306902	306224	hypothetical protein
45	itf07g00530.t1	309112	310263	Pollen Ole e 1 allergen and extensin family protein
46	itf07g00540.t1	312458	314511	NAC domain containing protein
47	itf07g00550.t1	316346	318787	vesicle-associated membrane protein
48	itf07g00560.t1	319018	322779	Protein of unknown function (DUF1022)
49	itf07g00570.t1	323172	324237	conserved hypothetical protein
50	itf07g00580.t1	325726	328681	conserved hypothetical protein
51	itf07g00590.t1	331037	334375	NTM1-like
52	itf07g00600.t1	336508	336858	conserved hypothetical protein
53	itf07g00610.t1	338554	340609	MMS ZWEI homologue
54	itf07g00620.t1	342216	341609	ovate family protein
55	itf07g00630.t1	343456	343022	hypothetical protein
56	itf07g00640.t2	349130	343803	E2F transcription factor
57	itf07g00650.t1	351123	349928	conserved hypothetical protein
58	itf07g00660.t1	357545	351620	5'-3' exoribonuclease
59	itf07g00670.t1	363584	362509	Late embryogenesis abundant (LEA) hydroxyproline-rich glycoprotein family
60	itf07g00680.t1	370626	364776	NIMA (never in mitosis, gene A)-related
61	itf07g00690.t1	381010	377698	Leucine-rich repeat protein kinase family protein
62	itf07g00700.t1	384728	381826	histone deacetylase
63	itf07g00710.t1	390388	387203	Aluminium activated malate transporter family protein
64	itf07g00720.t1	401210	397835	Peroxisomal membrane 22 kDa (Mpv17/PMP22) family protein
65	itf07g00730.t1	401981	405010	S-adenosyl-L-methionine-dependent methyltransferases superfamily protein
66	itf07g00750.t1	408358	406925	Protein of unknown function (DUF3049)
67	itf07g00760.t2	427787	431816	DEAD-box ATP-dependent RNA helicase
68	itf07g00770.t1	432934	435501	strictosidine synthase-like
69	itf07g00780.t1	436719	444779	replication factor C1
70	itf07g00790.t1	445287	448187	Succinate dehydrogenase subunit 6, mitochondrial
71	itf07g00800.t2	452295	448944	RING-H2 group F2A
72	itf07g00810.t1	454406	453676	conserved hypothetical protein
73	itf07g00820.t1	457809	458988	calmodulin-like
74	itf07g00830.t1	462760	459802	RING/U-box superfamily protein
75	itf07g00840.t1	464302	463607	HSP20-like chaperones superfamily protein
76	itf07g00850.t1	467498	464437	Ribosomal protein L18e/L15 superfamily protein
77	itf07g00860.t1	468886	471427	Ribosomal protein L18e/L15 superfamily protein
78	itf07g00870.t1	474633	471999	Ribosomal protein L18e/L15 superfamily protein
79	itf07g00880.t1	475066	476647	hypothetical protein
80	itf07g00890.t1	476790	486690	Structural maintenance of chromosomes (SMC) family protein
81	itf07g00900.t1	486785	489510	Structural maintenance of chromosomes (SMC) family protein
82	itf07g00910.t1	494219	490258	Glycosyl hydrolase family protein
83	itf07g00930.t1	500264	495839	Glycosyl hydrolase family protein
84	itf07g00940.t1	505763	501498	Glycosyl hydrolase family protein
85	itf07g00950.t1	510882	506432	Glycosyl hydrolase family protein
86	itf07g00960.t3	517692	513472	Glycosyl hydrolase family protein
87	itf07g00970.t1	523593	518625	UNC-50 family protein
88	itf07g00980.t3	523999	526568	Reticulon family protein
89	itf07g00990.t1	533897	527021	aldehyde oxidase
90	itf07g01000.t1	542179	536385	aldehyde oxidase
91	itf07g01010.t1	543795	545553	HSP20-like chaperones superfamily protein
92	itf07g01020.t1	551916	546402	Cobalamin-independent synthase family protein
93	itf07g01040.t1	559644	561542	Ethylene insensitive 3 family protein
94	itf07g01050.t1	565280	567337	Ethylene insensitive 3 family protein
95	itf07g01060.t1	574026	570955	ETHYLENE-INSENSITIVE3-like
96	itf07g01070.t2	580285	577032	Protein of unknown function (DUF630 and DUF632)
97	itf07g01080.t1	585997	583196	conserved hypothetical protein
98	itf07g01090.t1	588473	586410	Ribosomal protein L7Ae/L30e/S12e/Gadd45 family protein
99	itf07g01100.t1	593668	589493	FAR1-related sequence
100	itf07g01110.t1	595078	593689	hypothetical protein
101	itf07g01120.t1	596349	599377	NAD(P)-binding Rossmann-fold superfamily protein
102	itf07g01130.t1	601666	600394	F-box protein
103	itf07g01140.t1	608962	602666	SMAD/FHA domain-containing protein
104	itf07g01150.t2	613428	616244	myb domain protein
105	itf07g01170.t1	619746	617414	Cyclin B1;4
106	itf07g01180.t1	626711	620930	dgd1 suppressor
107	itf07g01190.t1	629030	633479	terpene synthase-like sequence-1,8-cineole
108	itf07g01200.t1	636671	640819	terpene synthase
109	itf07g01210.t1	649276	652918	terpene synthase-like sequence-1,8-cineole
110	itf07g01220.t1	656696	658757	terpene synthase-like sequence-1,8-cineole
111	itf07g01230.t1	665226	669368	terpene synthase-like sequence-1,8-cineole
112	itf07g01240.t1	678075	683462	terpene synthase-like sequence-1,8-cineole
113	itf07g01250.t1	696535	697574	cystatin B
114	itf07g01260.t1	700112	701178	cystatin B
115	itf07g01270.t1	704699	706255	cystatin B
116	itf07g01280.t2	710264	707827	Histone superfamily protein
117	itf07g01290.t1	716697	718649	Ubiquitin-associated/translation elongation factor EF1B protein
118	itf07g01300.t1	720101	722038	Glutathione S-transferase, C-terminal-like;Translation elongation factor EF1B/ribosomal protein S6
119	itf07g01310.t1	727064	723530	Cysteine proteinases superfamily protein
120	itf07g01320.t1	734803	727725	Argonaute family protein
121	itf07g01330.t1	743124	746551	calmodulin
122	itf07g01380.t1	758625	762957	CBL-interacting protein kinase
123	itf07g01390.t1	765091	762885	Ribosomal protein S3Ae
124	itf07g01400.t1	766729	771684	plectin-related
125	itf07g01410.t1	777849	773188	Phosphoglycerate mutase, 2,3-bisphosphoglycerate-independent
126	itf07g01420.t1	781530	779092	Tetratricopeptide repeat (TPR)-like superfamily protein
127	itf07g01430.t1	793313	782509	ENHANCED DOWNY MILDEW
128	itf07g01450.t1	796713	801278	calcium-dependent protein kinase
129	itf07g01470.t2	803551	809420	bZIP transcription factor family protein
130	itf07g01480.t1	811306	811887	RPM1-interacting protein 4 (RIN4) family protein
131	itf07g01490.t1	819982	813257	pyrimidine
132	itf07g01500.t1	824268	828060	F-box family protein
133	itf07g01510.t1	829954	828717	Protein of unknown function (DUF1645)
134	itf07g01520.t1	832085	836132	conserved hypothetical protein
135	itf07g01530.t1	842097	836354	Protein kinase protein with tetratricopeptide repeat domain
136	itf07g01540.t1	847752	858787	Rho GTPase activation protein (RhoGAP) with PH domain
137	itf07g01550.t1	866725	859328	Regulator of chromosome condensation (RCC1) family with FYVE zinc finger domain
138	itf07g01570.t1	873415	870324	Tetratricopeptide repeat (TPR)-like superfamily protein
139	itf07g01580.t1	874753	879959	Protein of unknown function (DUF803)
140	itf07g01590.t1	880638	882755	Tetratricopeptide repeat (TPR)-like superfamily protein
141	itf07g01600.t1	887067	883154	alanine:glyoxylate aminotransferase
142	itf07g01610.t1	892921	888779	Arabidopsis thaliana protein of unknown function (DUF794)
143	itf07g01620.t1	899182	901021	scarecrow-like	https://apsjournals.apsnet.org/doi/abs/10.1094/MPMI-19-0463
144	itf07g01630.t1	905690	916101	DNA binding;zinc ion binding;DNA binding
145	itf07g01640.t1	918733	916546	Spc97 / Spc98 family of spindle pole body (SBP) component
146	itf07g01650.t1	918887	922914	THUMP domain-containing protein
147	itf07g01660.t1	925227	923523	ubiquitin-conjugating enzyme
148	itf07g01670.t1	930707	926402	hexokinase-like
149	itf07g01680.t1	941887	941546	hypothetical protein
150	itf07g01690.t3	945147	948575	nuclear factor Y, subunit A1
151	itf07g01700.t1	952812	949057	translocation protein-related
152	itf07g01710.t1	954406	959418	calcium-dependent protein kinase
153	itf07g01720.t1	960531	960028	hypothetical protein
154	itf07g01730.t2	965748	963119	MITOCHONDRIAL FERREDOXIN
155	itf07g01740.t1	966421	970394	Cysteine proteinase inhibitor A
156	itf07g01750.t1	972336	977876	sulfite reductase
157	itf07g01760.t1	978451	977831	Photosystem II 5 kD protein
158	itf07g01770.t1	981585	985870	Protein of unknown function (DUF3411)
159	itf07g01780.t1	989512	987341	Protein of unknown function (DUF604)
160	itf07g01790.t1	994814	991477	Protein of unknown function (DUF604)
161	itf07g01800.t1	998278	995587	Protein of unknown function (DUF604)
162	itf07g01810.t1	1001238	1004595	TRAUCO
163	itf07g01820.t1	1011511	1005504	ABC-2 type transporter family protein
164	itf07g01830.t2	1019744	1013912	ABC-2 type transporter family protein
165	itf07g01840.t1	1025327	1022187	3'-5'-exoribonuclease family protein
166	itf07g01850.t1	1030599	1035583	hypothetical protein
167	itf07g01860.t1	1038582	1039127	RING/U-box superfamily protein	https://link.springer.com/article/10.1186/s12870-018-1365-7
168	itf07g01870.t1	1043642	1043346	Cyclin-dependent protein kinase inhibitor SMR3
169	itf07g01880.t1	1047157	1045540	RNA-binding (RRM/RBD/RNP motifs) family protein
170	itf07g01890.t1	1054355	1048940	ARM repeat superfamily protein
171	itf07g01900.t1	1058177	1055008	dicarboxylate transporter
172	itf07g01910.t1	1060826	1065233	transferases;tRNA (5-methylaminomethyl-2-thiouridylate)-methyltransferases
173	itf07g01920.t1	1064722	1070668	origin recognition complex
174	itf07g01930.t1	1071047	1073146	HAL3-like protein A
175	itf07g01940.t1	1073356	1076264	lysophosphatidyl acyltransferase
176	itf07g01960.t1	1079511	1078478	hypothetical protein
177	itf07g01970.t1	1092385	1089011	RING/U-box superfamily protein
178	itf07g01980.t1	1096822	1101026	SRP72 RNA-binding domain
179	itf07g01990.t1	1102665	1107225	RING/U-box superfamily protein with ARM repeat domain
180	itf07g02000.t1	1107942	1110042	hypothetical protein
181	itf07g02010.t1	1117631	1118618	MAPK/ERK kinase kinase
182	itf07g02020.t1	1135803	1135048	hypothetical protein
183	itf07g02030.t1	1146595	1145752	A20/AN1-like zinc finger family protein
184	itf07g02040.t1	1149846	1147481	A20/AN1-like zinc finger family protein
185	itf07g02050.t1	1152041	1152766	hypothetical protein
186	itf07g02060.t1	1158246	1157821	C2H2-type zinc finger family protein
187	itf07g02070.t1	1162416	1161826	C2H2-type zinc finger family protein
188	itf07g02080.t2	1173563	1179480	heavy metal atpase
189	itf07g02090.t1	1181253	1183774	ADP/ATP carrier
190	itf07g02100.t1	1217898	1216570	HXXXD-type acyl-transferase family protein	https://www.frontiersin.org/articles/10.3389/fpls.2017.01699/
191	itf07g02110.t1	1241389	1240043	HXXXD-type acyl-transferase family protein
192	itf07g02120.t1	1245759	1247359	HXXXD-type acyl-transferase family protein
193	itf07g02130.t1	1256367	1257853	HXXXD-type acyl-transferase family protein
194	itf07g02150.t1	1265860	1265237	hypothetical protein
195	itf07g02160.t1	1269899	1271221	HXXXD-type acyl-transferase family protein
196	itf07g02170.t1	1281840	1283180	HXXXD-type acyl-transferase family protein
197	itf07g02180.t2	1286731	1288062	HXXXD-type acyl-transferase family protein
198	itf07g02190.t1	1291006	1294147	HXXXD-type acyl-transferase family protein
199	itf07g02200.t2	1295418	1297570	HXXXD-type acyl-transferase family protein
200	itf07g02210.t1	1315625	1319537	LOB domain-containing protein	https://link.springer.com/article/10.1186/s12864-018-5296-3
201	itf07g02220.t1	1322184	1325503	2-oxoglutarate (2OG) and Fe(II)-dependent oxygenase superfamily protein
202	itf07g02230.t1	1326537	1328888	FBD-associated F-box protein
203	itf07g02240.t1	1329341	1331508	F-box/RNI-like superfamily protein
204	itf07g02250.t1	1333387	1336114	F-box/RNI-like/FBD-like domains-containing protein
205	itf07g02260.t1	1336739	1342552	centromere/kinetochore protein, putative (ZW10)
206	itf07g02270.t1	1347241	1347828	hypothetical protein
207	itf07g02280.t1	1355604	1356663	hypothetical protein
208	itf07g02290.t2	1358736	1356693	glycosyl hydrolase 9B5
209	itf07g02300.t1	1363698	1360315	ETHYLENE-INSENSITIVE3-like	https://www.nature.com/articles/srep41282
210	itf07g02310.t2	1384114	1367097	target of AVRB operation1
211	itf07g02320.t1	1407207	1394801	TOPLESS-related
212	itf07g02330.t1	1423681	1407640	TOPLESS-related
213	itf07g02340.t2	1456203	1449039	TOPLESS-related
214	itf07g02350.t1	1473753	1465430	TOPLESS-related
215	itf07g02360.t1	1479905	1477442	hypothetical protein
216	itf07g02370.t1	1496878	1486353	Disease resistance protein (TIR-NBS-LRR class) family	https://bmcplantbiol.biomedcentral.com/articles/10.1186/s12870-018-1373-7
217	itf07g02380.t2	1521536	1499531	disease resistance protein (TIR-NBS-LRR class), putative
218	itf07g02400.t1	1533464	1534540	2-oxoglutarate (2OG) and Fe(II)-dependent oxygenase superfamily protein
219	itf07g02410.t1	1538942	1537729	2-oxoglutarate (2OG) and Fe(II)-dependent oxygenase superfamily protein
220	itf07g02420.t1	1542300	1541634	2-oxoglutarate (2OG) and Fe(II)-dependent oxygenase superfamily protein
221	itf07g02430.t1	1544227	1545541	2-oxoglutarate (2OG) and Fe(II)-dependent oxygenase superfamily protein
222	itf07g02440.t1	1548328	1550128	Amino acid permease family protein
223	itf07g02450.t1	1555492	1550339	protein phosphatase 2A-4
224	itf07g02460.t1	1555148	1558611	Pentatricopeptide repeat (PPR) superfamily protein
225	itf07g02470.t1	1558747	1562120	LYR family of Fe/S cluster biogenesis protein
226	itf07g02480.t2	1563757	1568457	P-loop containing nucleoside triphosphate hydrolases superfamily protein
227	itf07g02490.t1	1570978	1568707	Protein of unknown function, DUF538
228	itf07g02500.t1	1576042	1571719	Transcription initiation factor TFIIE, beta subunit
229	itf07g02510.t1	1572454	1572786	hypothetical protein
230	itf07g02520.t1	1603111	1581264	disease resistance protein (TIR-NBS-LRR class), putative
231	itf07g02530.t1	1627738	1613193	TOPLESS-related
232	itf07g02540.t1	1638879	1627939	disease resistance protein (TIR-NBS-LRR class), putative
233	itf07g02550.t1	1656847	1652857	TOPLESS-related
234	itf07g02560.t2	1667911	1662903	TMV resistance protein N
235	itf07g02570.t1	1698017	1703390	transferases, transferring hexosyl groups
236	itf07g02590.t1	1714785	1715533	Disease resistance-responsive (dirigent-like protein) family protein
237	itf07g02600.t1	1719372	1719761	conserved hypothetical protein
238	itf07g02610.t2	1723612	1720919	Ankyrin repeat family protein
239	itf07g02620.t1	1726763	1724361	embryo defective
240	itf07g02630.t1	1728377	1727748	Mannose-binding lectin superfamily protein
241	itf07g02650.t1	1731928	1731310	Mannose-binding lectin superfamily protein
242	itf07g02660.t1	1733878	1733289	Mannose-binding lectin superfamily protein
243	itf07g02670.t1	1737293	1736705	Mannose-binding lectin superfamily protein
244	itf07g02690.t1	1744669	1741129	NAD(P)-binding Rossmann-fold superfamily protein
245	itf07g02700.t1	1751304	1748937	lipoyltransferase
246	itf07g02710.t1	1760857	1764189	fatty acid desaturase
247	itf07g02720.t1	1768296	1764502	Plant U-Box
248	itf07g02730.t1	1776503	1778781	peroxidase
249	itf07g02740.t1	1782584	1778931	10-formyltetrahydrofolate synthetase
250	itf07g02750.t1	1783482	1784070	Mannose-binding lectin superfamily protein
251	itf07g02760.t1	1785898	1786493	Mannose-binding lectin superfamily protein
252	itf07g02770.t1	1792158	1793364	2-oxoglutarate (2OG) and Fe(II)-dependent oxygenase superfamily protein
253	itf07g02780.t1	1795923	1794847	2-oxoglutarate (2OG) and Fe(II)-dependent oxygenase superfamily protein
254	itf07g02790.t1	1803687	1805871	HXXXD-type acyl-transferase family protein
255	itf07g02800.t1	1815598	1817790	2-oxoglutarate (2OG) and Fe(II)-dependent oxygenase superfamily protein
256	itf07g02810.t1	1818673	1821299	Got1/Sft2-like vescicle transport protein family
257	itf07g02820.t1	1822458	1823632	2-oxoglutarate (2OG) and Fe(II)-dependent oxygenase superfamily protein
258	itf07g02830.t1	1829988	1823736	acyl-activating enzyme
259	itf07g02840.t1	1839318	1835034	O-Glycosyl hydrolases family 17 protein
260	itf07g02850.t1	1846590	1842717	SC35-like splicing factor 30A
261	itf07g02860.t1	1852221	1848344	pleiotropic regulatory locus
262	itf07g02870.t1	1869241	1871841	calmodulin-binding family protein
263	itf07g02880.t1	1879477	1888128	ARM repeat superfamily protein
264	itf07g02890.t3	1892150	1896865	Plant protein 1589 of unknown function (A_thal_3526) domain containing protein
265	itf07g02900.t1	1898566	1905505	Mitochondrial substrate carrier family protein
266	itf07g02910.t1	1909039	1920953	RNA polymerase II transcription mediators
267	itf07g02920.t1	1928395	1924624	hypothetical protein
268	itf07g02930.t1	1931431	1933849	Protein of unknown function (DUF1639)
269	itf07g02940.t1	1941157	1937392	Protein of Unknown Function (DUF239)
270	itf07g02950.t1	1954059	1953745	conserved hypothetical protein
271	itf07g02960.t1	1957891	1955414	receptor like protein
272	itf07g02970.t1	1960919	1958577	protein containing PDZ domain, a K-box domain, and a TPR region
273	itf07g02980.t2	1966341	1961254	TCP-1/cpn60 chaperonin family protein
274	itf07g02990.t1	1971882	1967433	Protein kinase superfamily protein
275	itf07g03000.t1	1979696	1984193	evolutionarily conserved C-terminal region
276	itf07g03010.t1	1986201	1989705	Transketolase family protein
277	itf07g03020.t1	1993506	1990320	TATA binding protein
278	itf07g03030.t1	1997648	1994209	antitermination NusB domain-containing protein
279	itf07g03060.t1	2015327	2016666	Ribosomal protein L34e superfamily protein
280	itf07g03070.t1	2019365	2026527	calmodulin-binding protein
281	itf07g03080.t1	2028136	2030894	Pyruvate kinase family protein
282	itf07g03090.t1	2033664	2030734	RING/U-box superfamily protein
283	itf07g03100.t1	2043477	2038893	conserved hypothetical protein
284	itf07g03110.t1	2045094	2049126	conserved hypothetical protein
285	itf07g03120.t2	2062225	2049923	Nuclear pore complex protein
286	itf07g03130.t1	2064191	2066313	SKU5 similar
287	itf07g03140.t1	2071240	2066986	conserved hypothetical protein
288	itf07g03150.t1	2075584	2073513	SKU5 similar
289	itf07g03160.t1	2077544	2080596	purin-rich alpha
290	itf07g03170.t1	2085361	2081502	conserved hypothetical protein
291	itf07g03180.t1	2090494	2086598	Cysteine proteinases superfamily protein
292	itf07g03190.t1	2094198	2097403	Class I peptide chain release factor
293	itf07g03200.t1	2099989	2101390	ENTH/ANTH/VHS superfamily protein
294	itf07g03210.t1	2102228	2108741	ATP-dependent Clp protease
295	itf07g03220.t1	2110674	2109476	pfkB-like carbohydrate kinase family protein
296	itf07g03230.t1	2113477	2111876	FAD-binding Berberine family protein
297	itf07g03240.t1	2116999	2122081	light harvesting complex of photosystem II
298	itf07g03250.t1	2123142	2126159	monooxygenase
299	itf07g03260.t1	2129879	2127001	NAC domain containing protein
300	itf07g03270.t1	2134264	2138015	Vacuolar sorting protein 9 (VPS9) domain
301	itf07g03280.t1	2141054	2138239	Galactosyltransferase family protein
302	itf07g03290.t1	2145517	2142424	Major facilitator superfamily protein
303	itf07g03300.t1	2155031	2157300	cobalt ion binding
304	itf07g03310.t1	2159886	2159521	hypothetical protein
305	itf07g03320.t1	2161548	2167262	RNA-binding (RRM/RBD/RNP motifs) family protein
306	itf07g03330.t1	2170326	2167966	SNARE-like superfamily protein
307	itf07g03340.t1	2173973	2170779	RING/U-box superfamily protein
308	itf07g03350.t5	2182415	2178580	conserved hypothetical protein
309	itf07g03360.t1	2187536	2183837	PLC-like phosphodiesterases superfamily protein
310	itf07g03370.t1	2189342	2190358	carboxyesterase
311	itf07g03380.t1	2193894	2191956	Galactose-binding protein
312	itf07g03390.t1	2196645	2195673	Protein TAP1
313	itf07g03400.t1	2200504	2197515	TGF-beta receptor interacting protein
314	itf07g03410.t1	2205175	2201458	cellulase
315	itf07g03420.t1	2213448	2216732	Glycosyl hydrolase superfamily protein
316	itf07g03430.t2	2229727	2219631	Protein kinase family protein with ARM repeat domain
317	itf07g03440.t1	2234362	2234937	Protein of unknown function (DUF1442)
318	itf07g03460.t1	2261355	2256115	tubulin folding cofactor E / Pfifferling (PFI)
319	itf07g03470.t1	2267356	2262482	F-box and associated interaction domains-containing protein
320	itf07g03480.t1	2270036	2269506	Integrase-type DNA-binding superfamily protein
321	itf07g03490.t1	2274962	2277131	ribosomal protein 5A
322	itf07g03500.t1	2280890	2277445	Ribosomal protein S5 domain 2-like superfamily protein
323	itf07g03510.t1	2282336	2281422	Integrase-type DNA-binding superfamily protein
324	itf07g03520.t1	2288461	2291736	Protein kinase superfamily protein
325	itf07g03530.t1	2292711	2295270	Zinc-binding dehydrogenase family protein
326	itf07g03540.t1	2298109	2295847	Cytochrome P450 superfamily protein
327	itf07g03550.t1	2304402	2302207	hypothetical protein
328	itf07g03570.t1	2337630	2341026	Protein of unknown function (DUF594)
329	itf07g03580.t1	2344819	2349118	Thioredoxin family protein
330	itf07g03590.t1	2350258	2360377	dynamin-like protein
331	itf07g03600.t1	2363527	2365680	Protein of unknown function (DUF579)
332	itf07g03610.t1	2367100	2369470	conserved hypothetical protein
333	itf07g03620.t1	2377118	2374626	AGAMOUS-like
334	itf07g03630.t1	2383433	2381222	12-oxophytodienoate reductase
335	itf07g03640.t1	2389847	2386235	12-oxophytodienoate reductase
336	itf07g03650.t1	2394216	2391685	12-oxophytodienoate reductase
337	itf07g03660.t1	2398651	2400880	12-oxophytodienoate reductase
338	itf07g03670.t1	2404645	2401193	Translation elongation factor EF1B, gamma chain
339	itf07g03680.t1	2407227	2408577	conserved hypothetical protein
340	itf07g03690.t1	2408654	2408250	hypothetical protein
341	itf07g03700.t1	2417209	2424027	K-box region and MADS-box transcription factor family protein
342	itf07g03710.t1	2426672	2424233	P-loop containing nucleoside triphosphate hydrolases superfamily protein
343	itf07g03720.t2	2431089	2427405	methyl esterase
344	itf07g03730.t1	2439711	2434262	SCP1-like small phosphatase
345	itf07g03750.t1	2446315	2445689	F-box and associated interaction domains-containing protein
346	itf07g03760.t1	2447516	2449899	Ribosomal protein L22p/L17e family protein
347	itf07g03770.t1	2456862	2454472	Ribosomal protein L22p/L17e family protein
348	itf07g03780.t1	2457930	2460635	Ribosomal protein L22p/L17e family protein
349	itf07g03790.t1	2460938	2463198	Microsomal signal peptidase 12 kDa subunit (SPC12)
350	itf07g03800.t3	2471280	2464002	glucosidase
351	itf07g03810.t1	2476649	2471955	Leucine-rich repeat protein kinase family protein
352	itf07g03820.t3	2491027	2495762	plant U-box
353	itf07g03830.t1	2501402	2505150	Cysteine proteinases superfamily protein
354	itf07g03840.t2	2510845	2505013	N-terminal C2 in EEIG1 and EHBP1 proteins domain containing protein
355	itf07g03850.t1	2513140	2516388	Adenylate kinase family protein
356	itf07g03860.t1	2517418	2525512	urease
357	itf07g03870.t1	2528704	2532754	Protein of unknown function (DUF3537)
358	itf07g03880.t4	2539066	2533777	Protein kinase superfamily protein
359	itf07g03890.t1	2545144	2542646	Acid phosphatase/vanadium-dependent haloperoxidase-related protein
360	itf07g03900.t1	2553263	2546077	DEAD/DEAH box RNA helicase family protein
361	itf07g03910.t1	2557390	2553626	Ankyrin repeat family protein
362	itf07g03920.t1	2564781	2561670	glyceraldehyde-3-phosphate dehydrogenase C subunit
363	itf07g03930.t1	2576105	2571958	glyceraldehyde-3-phosphate dehydrogenase C2
364	itf07g03950.t1	2582742	2588702	Zincin-like metalloproteases family protein
365	itf07g03960.t1	2591648	2595112	Protein phosphatase 2A regulatory B subunit family protein
366	itf07g03970.t1	2596219	2598875	carboxyesterase
367	itf07g03980.t1	2599214	2601976	Protein HHL1, chloroplastic
368	itf07g03990.t1	2604261	2602102	cytochrome P450, family 71, subfamily B, polypeptide
369	itf07g04000.t1	2606479	2610104	Protein phosphatase 2A regulatory B subunit family protein
370	itf07g04010.t1	2622299	2623955	myb domain protein
371	itf07g04020.t1	2626372	2624899	heat shock protein
372	itf07g04030.t1	2629748	2628343	heat shock protein
373	itf07g04040.t1	2631898	2630248	myb domain protein
374	itf07g04050.t1	2637648	2633681	response regulator
375	itf07g04060.t1	2658204	2654936	GDSL-like Lipase/Acylhydrolase superfamily protein
376	itf07g04070.t1	2661860	2660448	GDSL-like Lipase/Acylhydrolase superfamily protein
377	itf07g04090.t1	2667238	2663568	GDSL-like Lipase/Acylhydrolase superfamily protein
378	itf07g04100.t1	2669533	2675459	COP1-interacting protein
379	itf07g04110.t1	2676616	2675648	photosystem II BY
380	itf07g04120.t1	2684749	2689179	Regulator of chromosome condensation (RCC1) family protein
381	itf07g04130.t1	2697875	2699471	Pectate lyase family protein
382	itf07g04140.t1	2704400	2699896	TCP-1/cpn60 chaperonin family protein
383	itf07g04150.t1	2710537	2707924	terminal EAR1-like
384	itf07g04160.t1	2725960	2720972	OSBP(oxysterol binding protein)-related protein 1D
385	itf07g04170.t1	2731328	2734656	P-loop containing nucleoside triphosphate hydrolases superfamily protein
386	itf07g04180.t1	2742852	2744246	Transducin/WD40 repeat-like superfamily protein
387	itf07g04190.t1	2753135	2749796	Sieve element occlusion C-terminus domain containing protein
388	itf07g04200.t1	2758033	2754637	Sieve element occlusion C-terminus domain containing protein
389	itf07g04210.t1	2760409	2763935	Sieve element occlusion C-terminus domain containing protein
390	itf07g04220.t1	2769094	2765742	Sieve element occlusion C-terminus domain containing protein
391	itf07g04230.t1	2775653	2771301	Sieve element occlusion C-terminus domain containing protein
392	itf07g04240.t1	2778564	2781094	20S proteasome beta subunit PBB2
393	itf07g04250.t1	2783355	2780883	Cellulase (glycosyl hydrolase family 5) protein
394	itf07g04260.t1	2788983	2794400	conserved hypothetical protein
395	itf07g04270.t1	2795045	2794083	conserved hypothetical protein
396	itf07g04280.t1	2800127	2796686	O-fucosyltransferase family protein
397	itf07g04290.t1	2803881	2809142	Melibiase family protein
398	itf07g04300.t1	2810626	2813250	sulfur E2
399	itf07g04310.t1	2813639	2815473	GDSL-like Lipase/Acylhydrolase superfamily protein
400	itf07g04320.t1	2816329	2818478	GDSL-like Lipase/Acylhydrolase superfamily protein
401	itf07g04330.t1	2821409	2818836	Protein phosphatase 2C family protein
402	itf07g04340.t1	2822045	2826005	chloroplast sensor kinase
403	itf07g04350.t1	2827015	2828316	Lung seven transmembrane receptor family protein
404	itf07g04360.t1	2831419	2835574	Protein of unknown function (DUF707)
405	itf07g04370.t1	2837435	2840679	Protein of unknown function (DUF707)
406	itf07g04380.t1	2843955	2846613	Protein of unknown function (DUF707)
407	itf07g04390.t1	2847723	2848550	RING/U-box superfamily protein
408	itf07g04400.t1	2851469	2850877	conserved hypothetical protein
409	itf07g04410.t2	2856701	2853498	beta-1,4-N-acetylglucosaminyltransferase family protein
410	itf07g04420.t1	2883032	2886835	Phototropic-responsive NPH3 family protein
411	itf07g04430.t1	2892643	2891780	DORNROSCHEN-like
412	itf07g04440.t1	2905050	2902636	plant intracellular ras group-related LRR
413	itf07g04450.t1	2909332	2907403	Octicosapeptide/Phox/Bem1p family protein
414	itf07g04460.t1	2914942	2914301	DUF4228 domain containing protein
415	itf07g04470.t1	2916742	2917781	rhamnose biosynthesis
416	itf07g04480.t1	2920997	2920086	rhamnose biosynthesis
417	itf07g04490.t1	2925041	2924071	rhamnose biosynthesis
418	itf07g04500.t1	2928623	2927307	rhamnose biosynthesis
419	itf07g04510.t1	2938015	2932096	root hair specific
420	itf07g04520.t1	2943960	2939940	MATE efflux family protein
421	itf07g04530.t2	2952018	2948135	MATE efflux family protein
422	itf07g04540.t1	2964137	2969663	Copper amine oxidase family protein
423	itf07g04550.t1	2974379	2970417	alanine-2-oxoglutarate aminotransferase
424	itf07g04560.t1	2978731	2975763	Peroxidase superfamily protein
425	itf07g04580.t1	2983879	2987643	hypothetical protein
426	itf07g04590.t1	2989834	2987379	alpha/beta-Hydrolases superfamily protein
427	itf07g04610.t1	2999431	2996155	Protein of Unknown Function (DUF239)
428	itf07g04620.t1	2999059	2999403	hypothetical protein
429	itf07g04630.t1	3019339	3008698	Pyruvate phosphate dikinase, PEP/pyruvate binding domain
430	itf07g04640.t1	3021264	3020247	hypothetical protein
431	itf07g04650.t1	3028958	3025736	Pectin lyase-like superfamily protein
432	itf07g04660.t1	3034649	3038955	cysteine-rich RLK (RECEPTOR-like protein kinase)
433	itf07g04670.t1	3043966	3049006	cysteine-rich RLK (RECEPTOR-like protein kinase)
434	itf07g04680.t2	3058255	3059771	KNOTTED1-like homeobox gene
435	itf07g04690.t1	3063908	3065681	KNOTTED1-like homeobox gene
436	itf07g04700.t1	3070325	3067449	Plant protein of unknown function (DUF828)
437	itf07g04710.t1	3075666	3071842	ATP-citrate lyase A-1
438	itf07g04720.t5	3082479	3086828	SBP (S-ribonuclease binding protein) family protein
439	itf07g04730.t1	3088852	3092618	enoyl-CoA hydratase/isomerase D
440	itf07g04740.t2	3093059	3099947	vacuolar protein sorting
441	itf07g04750.t1	3101662	3105123	ADP-ribosylation factor A1F
442	itf07g04760.t1	3111371	3109590	TCV-interacting protein
443	itf07g04770.t1	3114783	3113857	NAC domain containing protein
444	itf07g04780.t1	3117608	3118144	NAC domain containing protein
445	itf07g04790.t1	3124895	3122774	NAC (No Apical Meristem) domain transcriptional regulator superfamily protein
446	itf07g04800.t1	3126740	3127762	NAC domain containing protein
447	itf07g04810.t1	3131516	3134058	DC1 domain-containing protein
448	itf07g04820.t1	3136205	3135201	NAC domain containing protein
449	itf07g04830.t1	3138329	3140891	NAC domain containing protein
450	itf07g04840.t1	3142988	3142065	NAC (No Apical Meristem) domain transcriptional regulator superfamily protein
451	itf07g04850.t1	3144773	3145786	NAC domain containing protein
452	itf07g04860.t1	3149415	3147057	DC1 domain-containing protein
453	itf07g04870.t1	3153834	3150405	DC1 domain-containing protein
454	itf07g04880.t1	3157775	3163887	basic helix-loop-helix (bHLH) DNA-binding superfamily protein
455	itf07g04890.t1	3166381	3167549	Protein of unknown function (DUF1645)
456	itf07g04900.t1	3170660	3173318	Plant protein of unknown function (DUF936)
457	itf07g04910.t1	3173568	3177254	Radical SAM superfamily protein
458	itf07g04920.t1	3179293	3176964	equilibrative nucleotide transporter
459	itf07g04930.t1	3183754	3185468	Ribosomal protein S5 family protein
460	itf07g04940.t1	3190956	3187465	aldehyde dehydrogenase 2B7
461	itf07g04950.t2	3207053	3205118	PLANT CADMIUM RESISTANCE
462	itf07g04970.t1	3229827	3236862	trehalose-phosphatase/synthase
463	itf07g04980.t1	3240073	3238418	NHL domain-containing protein
464	itf07g04990.t1	3241719	3241093	NHL domain-containing protein
465	itf07g05000.t1	3243536	3255087	gamma-adaptin
466	itf07g05010.t1	3257330	3256627	Transcription factor PAR1
467	itf07g05020.t1	3263998	3271754	Pectin lyase-like superfamily protein
468	itf07g05030.t1	3272234	3272845	Pectin lyase-like superfamily protein
469	itf07g05040.t1	3274197	3276087	Pectin lyase-like superfamily protein
470	itf07g05050.t1	3278842	3280101	Pectin lyase-like superfamily protein
471	itf07g05060.t1	3283809	3286520	Pectin lyase-like superfamily protein
472	itf07g05070.t1	3297428	3298206	Pectin lyase-like superfamily protein
473	itf07g05080.t1	3301972	3305640	Protein kinase superfamily protein
474	itf07g05090.t1	3310800	3305848	transducin family protein / WD-40 repeat family protein
475	itf07g05110.t1	3312919	3319123	Zinc finger C-x8-C-x5-C-x3-H type family protein
476	itf07g05120.t1	3319999	3322570	Plant calmodulin-binding protein-related
477	itf07g05130.t2	3330278	3323176	Protein KAKU4
478	itf07g05140.t1	3336767	3332965	RING/U-box superfamily protein
479	itf07g05150.t1	3345069	3338759	ubiquitin-specific protease
480	itf07g05160.t1	3347527	3350939	Zinc finger protein
481	itf07g05170.t1	3352347	3365584	Protein NETWORKED 1B
482	itf07g05180.t1	3373389	3372623	Plant invertase/pectin methylesterase inhibitor superfamily protein
483	itf07g05190.t1	3378151	3373925	Major facilitator superfamily protein
484	itf07g05200.t1	3383299	3382452	membrane-associated progesterone binding protein
485	itf07g05210.t1	3384327	3386983	DnaJ/Hsp40 cysteine-rich domain superfamily protein
486	itf07g05220.t1	3390669	3387476	Spindle and kinetochore-associated protein 2 domain containing protein
487	itf07g05230.t1	3394078	3390787	translocon at the inner envelope membrane of chloroplasts 55-II
488	itf07g05250.t1	3414018	3410303	TCP-1/cpn60 chaperonin family protein
489	itf07g05260.t1	3416418	3419999	Peroxidase superfamily protein
490	itf07g05270.t1	3426191	3424948	Protein of unknown function (DUF1336)
491	itf07g05280.t1	3443216	3441233	CONSTANS-like
492	itf07g05290.t1	3456512	3467076	P-loop containing nucleoside triphosphate hydrolases superfamily protein
493	itf07g05300.t1	3467785	3480815	Protein kinase superfamily protein
494	itf07g05310.t1	3485084	3490190	HOPW1-1-interacting
495	itf07g05320.t1	3497762	3495477	RING/U-box superfamily protein
496	itf07g05330.t1	3504810	3508974	Pentatricopeptide repeat (PPR) superfamily protein
497	itf07g05340.t1	3514031	3512432	CONSTANS-like
498	itf07g05350.t1	3517645	3524581	NAD(P)-binding Rossmann-fold superfamily protein
499	itf07g05370.t1	3528257	3528873	Tetratricopeptide repeat (TPR)-like superfamily protein
500	itf07g05380.t1	3529986	3534218	TBP-associated factor II
501	itf07g05390.t1	3545113	3553224	histidine kinase
502	itf07g05400.t1	3569840	3574635	Protein of unknown function, DUF599
503	itf07g05410.t1	3577302	3582747	Protein of unknown function, DUF599
504	itf07g05420.t1	3587878	3583950	Protein Transporter, Pam16
505	itf07g05430.t1	3588468	3593581	Protein kinase protein with adenine nucleotide alpha hydrolases-like domain
506	itf07g05440.t1	3599141	3594544	Leucine-rich repeat protein kinase family protein
507	itf07g05450.t1	3608371	3604602	sequence-specific DNA binding transcription factors
508	itf07g05460.t1	3610255	3611716	conserved hypothetical protein
509	itf07g05470.t1	3613339	3616747	transcriptional factor B3 family protein
510	itf07g05480.t1	3618502	3621043	Transcriptional factor B3 family protein
511	itf07g05490.t2	3621876	3623044	transcriptional factor B3 family protein
512	itf07g05500.t1	3623818	3624968	transcriptional factor B3 family protein
513	itf07g05510.t1	3626463	3628853	Transcriptional factor B3 family protein
514	itf07g05520.t2	3635233	3637643	transcriptional factor B3 family protein
515	itf07g05530.t1	3638629	3641889	transcriptional factor B3 family protein
516	itf07g05540.t2	3643344	3644221	Transcriptional factor B3 family protein
517	itf07g05550.t1	3644833	3655462	Translation initiation factor 2, small GTP-binding protein
518	itf07g05560.t2	3657129	3661157	UDP-N-acetylglucosamine (UAA) transporter family
519	itf07g05570.t1	3667351	3666227	FASCICLIN-like arabinogalactan protein 3 precursor
520	itf07g05580.t1	3672188	3667868	cyclic nucleotide-gated channel
521	itf07g05600.t1	3680749	3684657	Coiled coil protein 84 domain containing protein
522	itf07g05610.t1	3688362	3684689	glutathione peroxidase
523	itf07g05620.t1	3698584	3689896	Protein prenylyltransferase superfamily protein
524	itf07g05630.t1	3701297	3702313	Acyl-CoA N-acyltransferases (NAT) superfamily protein
525	itf07g05640.t1	3732503	3735606	Pyridoxal phosphate (PLP)-dependent transferases superfamily protein
526	itf07g05650.t1	3745197	3747893	Pyridoxal phosphate (PLP)-dependent transferases superfamily protein
527	itf07g05670.t2	3757476	3759368	Pyridoxal phosphate (PLP)-dependent transferases superfamily protein
528	itf07g05680.t1	3766521	3763441	glutamate decarboxylase
529	itf07g05690.t1	3772265	3768982	Eukaryotic family of unknown function (DUF1754) domain containing protein
530	itf07g05700.t1	3780501	3782972	conserved hypothetical protein
531	itf07g05710.t1	3793381	3797013	Endomembrane protein 70 protein family
532	itf07g05720.t1	3798299	3801722	Endomembrane protein 70 protein family
533	itf07g05730.t1	3819721	3823334	BRI1-like
534	itf07g05740.t1	3825756	3827370	DUF588 domain containing protein
535	itf07g05750.t1	3830421	3832084	DUF588 domain containing protein
536	itf07g05760.t1	3836066	3837686	conserved hypothetical protein
537	itf07g05770.t1	3838529	3839392	DUF588 domain containing protein
538	itf07g05780.t1	3843747	3840937	indeterminate(ID)-domain
539	itf07g05790.t2	3848080	3854201	indigoidine synthase A family protein
540	itf07g05800.t1	3857688	3854216	RING/FYVE/PHD zinc finger superfamily protein
541	itf07g05810.t2	3863278	3865285	basic pentacysteine
542	itf07g05820.t1	3870701	3868716	basic pentacysteine
543	itf07g05830.t1	3874882	3873254	ENTH/VHS/GAT family protein
544	itf07g05840.t1	3877181	3875465	conserved hypothetical protein
545	itf07g05850.t1	3886011	3880740	Microtubule associated protein (MAP65/ASE1) family protein
546	itf07g05860.t1	3906710	3902871	DNAse I-like superfamily protein
547	itf07g05870.t1	3918663	3917304	Ribonuclease E inhibitor RraA/Dimethylmenaquinone methyltransferase
548	itf07g05880.t1	3922127	3927081	ARM repeat superfamily protein
549	itf07g05890.t1	3933187	3936701	annexin
550	itf07g05910.t1	3948877	3942630	purple acid phosphatase
551	itf07g05920.t1	3956778	3955789	DREB and EAR motif protein
552	itf07g05930.t1	3968738	3964041	RNA-binding (RRM/RBD/RNP motifs) family protein
553	itf07g05940.t1	3969591	3970262	RING/U-box superfamily protein
554	itf07g05950.t1	3971922	3971248	zinc finger (C3HC4-type RING finger) family protein
555	itf07g05960.t1	3974631	3973918	RING/U-box superfamily protein
556	itf07g05970.t1	3977129	3975650	RING/U-box superfamily protein
557	itf07g05980.t2	3979939	3977213	zinc finger (C3HC4-type RING finger) family protein
558	itf07g05990.t1	3982529	3986877	anthranilate synthase beta subunit
559	itf07g06000.t1	3990862	3988010	endoxyloglucan transferase A3
560	itf07g06010.t1	4010577	4007612	Disease resistance protein (TIR-NBS-LRR class) family
561	itf07g06020.t1	4018395	4016970	Disease resistance protein (TIR-NBS-LRR class) family
562	itf07g06030.t1	4027755	4031603	Cytochrome b561/ferric reductase transmembrane protein family
563	itf07g06040.t1	4035904	4032050	Protein of unknown function (DUF1423)
564	itf07g06050.t1	4042053	4042748	ENTH/ANTH/VHS superfamily protein
565	itf07g06060.t1	4067167	4043256	THO2
566	itf07g06070.t1	4073569	4077162	UDP-glucosyl transferase 85A2
567	itf07g06080.t1	4079220	4078226	Pollen Ole e 1 allergen and extensin family protein
568	itf07g06090.t1	4083669	4080491	syntaxin of plants
569	itf07g06100.t1	4087156	4086266	UDP-glucosyl transferase 85A2
570	itf07g06120.t1	4091327	4091022	complex 1 family protein / LVR family protein
571	itf07g06130.t1	4092284	4091404	UDP-Glycosyltransferase superfamily protein
572	itf07g06140.t1	4097664	4094968	UDP-glucosyl transferase 85A2
573	itf07g06150.t1	4103402	4101165	UDP-glucosyl transferase 85A5
574	itf07g06160.t1	4110859	4107881	zinc finger protein
575	itf07g06170.t1	4142736	4139378	conserved hypothetical protein
576	itf07g06180.t1	4150452	4155275	CHASE domain containing histidine kinase protein
577	itf07g06190.t1	4156004	4158543	RNA-binding (RRM/RBD/RNP motifs) family protein
578	itf07g06200.t1	4162503	4158720	Cyclin family protein
579	itf07g06210.t1	4167357	4169384	Pectin lyase-like superfamily protein
580	itf07g06230.t1	4181348	4178832	Tetratricopeptide repeat (TPR)-like superfamily protein
581	itf07g06250.t1	4187668	4185631	purine permease
582	itf07g06260.t1	4199977	4204999	UDP-Glycosyltransferase / trehalose-phosphatase family protein
583	itf07g06270.t1	4210405	4209742	MAC/Perforin domain-containing protein
584	itf07g06290.t1	4220298	4227498	MAC/Perforin domain-containing protein
585	itf07g06300.t1	4233702	4228069	RNA-dependent RNA polymerase
586	itf07g06310.t1	4251534	4245251	RNA-dependent RNA polymerase
587	itf07g06320.t1	4257917	4254825	semialdehyde dehydrogenase family protein
588	itf07g06330.t1	4262375	4258686	Sec14p-like phosphatidylinositol transfer family protein
589	itf07g06340.t1	4267597	4263322	Sec14p-like phosphatidylinositol transfer family protein
590	itf07g06350.t1	4274173	4270786	Sec14p-like phosphatidylinositol transfer family protein
591	itf07g06360.t1	4279602	4283298	dihydrodipicolinate synthase
592	itf07g06370.t2	4290454	4284965	response regulator
593	itf07g06380.t1	4292441	4300430	Tetratricopeptide repeat (TPR)-like superfamily protein
594	itf07g06390.t2	4305220	4309306	disease resistance family protein / LRR family protein
595	itf07g06400.t1	4316009	4316912	S-locus lectin protein kinase family protein
596	itf07g06420.t1	4322444	4329634	cleavage and polyadenylation specificity factor 73 kDa subunit-II
597	itf07g06430.t1	4341587	4347990	Zinc finger, C3HC4 type (RING finger) family protein
598	itf07g06440.t1	4352615	4366144	ARM repeat superfamily protein
599	itf07g06450.t1	4386801	4388193	nudix hydrolase homolog
600	itf07g06460.t1	4392077	4392935	callose synthase
601	itf07g06470.t1	4396620	4414795	callose synthase
602	itf07g06480.t1	4415567	4420728	HVA22-like protein K
603	itf07g06490.t1	4423711	4428644	GRF1-interacting factor
604	itf07g06500.t2	4429889	4434575	MMS ZWEI homologue
605	itf07g06510.t1	4441357	4445496	Caleosin-related family protein
606	itf07g06520.t1	4449920	4447577	hypothetical protein
607	itf07g06530.t1	4450647	4455158	Caleosin-related family protein
608	itf07g06540.t1	4457768	4462726	Caleosin-related family protein
609	itf07g06550.t1	4463622	4465993	Dynein light chain type 1 family protein
610	itf07g06560.t1	4470455	4466394	O-Glycosyl hydrolases family 17 protein
611	itf07g06570.t1	4474756	4476690	Plant invertase/pectin methylesterase inhibitor superfamily
612	itf07g06580.t1	4479417	4477143	receptor-like kinase
613	itf07g06590.t1	4484881	4481018	receptor-like kinase
614	itf07g06600.t2	4489547	4494918	Ras-related small GTP-binding family protein
615	itf07g06610.t2	4500597	4499177	PLANT CADMIUM RESISTANCE
616	itf07g06620.t1	4515561	4516582	Plant invertase/pectin methylesterase inhibitor superfamily protein
617	itf07g06630.t1	4527802	4517612	Phosphoglucomutase/phosphomannomutase family protein
618	itf07g06640.t1	4533480	4532174	high mobility group A
619	itf07g06650.t1	4546798	4543445	Protein kinase superfamily protein
620	itf07g06660.t2	4559522	4552934	ENTH/ANTH/VHS superfamily protein
621	itf07g06670.t2	4566942	4562799	ARM repeat superfamily protein
622	itf07g06690.t1	4570432	4569443	hypothetical protein
623	itf07g06700.t1	4595946	4599709	GRAS family transcription factor family protein
624	itf07g06710.t1	4613383	4619788	Calcium-dependent lipid-binding (CaLB domain) family protein
625	itf07g06720.t1	4622941	4620392	homeobox-leucine zipper protein
626	itf07g06730.t1	4637157	4636519	conserved hypothetical protein
627	itf07g06740.t1	4639181	4643633	metaxin-related
628	itf07g06750.t1	4654228	4657605	nudix hydrolase homolog
629	itf07g06760.t8	4663387	4671536	MAP kinase

## Sheet: Unique genes
PCF11P-similar protein
Ubiquitin-like superfamily protein
OPC-8:0 CoA ligase1
transcription activator-related
starch branching enzyme 2.1
Integral membrane protein hemolysin-III homolog
catalase
Patched family protein
Domain of unknown function (DUF23)
TLR4 regulator and MIR-interacting MSAP domain containing protein
Seven transmembrane MLO family protein
mitogen-activated protein kinase kinase kinase
plastid movement impaired1
xylem cysteine peptidase
Jojoba acyl CoA reductase-related male sterility protein
centroradialis
Glycosyl hydrolase family protein
bZIP transcription factor family protein
ubiquinol-cytochrome C reductase UQCRX/QCR9-like family protein
ferredoxin
nuclear factor Y, subunit B11
PRP38 family protein
Rho GTPase activating protein with PAK-box/P21-Rho-binding domain
Protein of unknown function (DUF3049)
vesicle-associated membrane protein
Protein of unknown function (DUF1022)
NTM1-like
ovate family protein
E2F transcription factor
5'-3' exoribonuclease
Late embryogenesis abundant (LEA) hydroxyproline-rich glycoprotein family
NIMA (never in mitosis, gene A)-related
histone deacetylase
Aluminium activated malate transporter family protein
Peroxisomal membrane 22 kDa (Mpv17/PMP22) family protein
S-adenosyl-L-methionine-dependent methyltransferases superfamily protein
DEAD-box ATP-dependent RNA helicase
strictosidine synthase-like
replication factor C1
Succinate dehydrogenase subunit 6, mitochondrial
RING-H2 group F2A
calmodulin-like
HSP20-like chaperones superfamily protein
Ribosomal protein L18e/L15 superfamily protein
Structural maintenance of chromosomes (SMC) family protein
UNC-50 family protein
Reticulon family protein
aldehyde oxidase
Cobalamin-independent synthase family protein
Ethylene insensitive 3 family protein
Protein of unknown function (DUF630 and DUF632)
Ribosomal protein L7Ae/L30e/S12e/Gadd45 family protein
FAR1-related sequence
F-box protein
SMAD/FHA domain-containing protein
Cyclin B1;4
dgd1 suppressor
terpene synthase-like sequence-1,8-cineole
terpene synthase
cystatin B
Histone superfamily protein
Ubiquitin-associated/translation elongation factor EF1B protein
Glutathione S-transferase, C-terminal-like;Translation elongation factor EF1B/ribosomal protein S6
Argonaute family protein
calmodulin
CBL-interacting protein kinase
Ribosomal protein S3Ae
plectin-related
Phosphoglycerate mutase, 2,3-bisphosphoglycerate-independent
ENHANCED DOWNY MILDEW
RPM1-interacting protein 4 (RIN4) family protein
pyrimidine
F-box family protein
Protein of unknown function (DUF1645)
conserved hypothetical protein
Protein kinase protein with tetratricopeptide repeat domain
Rho GTPase activation protein (RhoGAP) with PH domain
Regulator of chromosome condensation (RCC1) family with FYVE zinc finger domain
Tetratricopeptide repeat (TPR)-like superfamily protein
Protein of unknown function (DUF803)
alanine:glyoxylate aminotransferase
Arabidopsis thaliana protein of unknown function (DUF794)
scarecrow-like
DNA binding;zinc ion binding;DNA binding
Spc97 / Spc98 family of spindle pole body (SBP) component
THUMP domain-containing protein
ubiquitin-conjugating enzyme
hexokinase-like
hypothetical protein
nuclear factor Y, subunit A1
translocation protein-related
calcium-dependent protein kinase
MITOCHONDRIAL FERREDOXIN
Cysteine proteinase inhibitor A
sulfite reductase
Photosystem II 5 kD protein
Protein of unknown function (DUF3411)
Protein of unknown function (DUF604)
TRAUCO
ABC-2 type transporter family protein
3'-5'-exoribonuclease family protein
RING/U-box superfamily protein
Cyclin-dependent protein kinase inhibitor SMR3
RNA-binding (RRM/RBD/RNP motifs) family protein
ARM repeat superfamily protein
dicarboxylate transporter
transferases;tRNA (5-methylaminomethyl-2-thiouridylate)-methyltransferases
origin recognition complex
HAL3-like protein A
lysophosphatidyl acyltransferase
SRP72 RNA-binding domain
RING/U-box superfamily protein with ARM repeat domain
MAPK/ERK kinase kinase
A20/AN1-like zinc finger family protein
C2H2-type zinc finger family protein
heavy metal atpase
ADP/ATP carrier
HXXXD-type acyl-transferase family protein
LOB domain-containing protein
2-oxoglutarate (2OG) and Fe(II)-dependent oxygenase superfamily protein
FBD-associated F-box protein
F-box/RNI-like superfamily protein
F-box/RNI-like/FBD-like domains-containing protein
centromere/kinetochore protein, putative (ZW10)
glycosyl hydrolase 9B5
ETHYLENE-INSENSITIVE3-like
target of AVRB operation1
TOPLESS-related
Disease resistance protein (TIR-NBS-LRR class) family
disease resistance protein (TIR-NBS-LRR class), putative
Amino acid permease family protein
protein phosphatase 2A-4
Pentatricopeptide repeat (PPR) superfamily protein
LYR family of Fe/S cluster biogenesis protein
P-loop containing nucleoside triphosphate hydrolases superfamily protein
Protein of unknown function, DUF538
Transcription initiation factor TFIIE, beta subunit
TMV resistance protein N
transferases, transferring hexosyl groups
Disease resistance-responsive (dirigent-like protein) family protein
Ankyrin repeat family protein
embryo defective
Mannose-binding lectin superfamily protein
NAD(P)-binding Rossmann-fold superfamily protein
lipoyltransferase
fatty acid desaturase
Plant U-Box
peroxidase
10-formyltetrahydrofolate synthetase
Got1/Sft2-like vescicle transport protein family
acyl-activating enzyme
O-Glycosyl hydrolases family 17 protein
SC35-like splicing factor 30A
pleiotropic regulatory locus
calmodulin-binding family protein
Plant protein 1589 of unknown function (A_thal_3526) domain containing protein
Mitochondrial substrate carrier family protein
RNA polymerase II transcription mediators
Protein of unknown function (DUF1639)
Protein of Unknown Function (DUF239)
receptor like protein
protein containing PDZ domain, a K-box domain, and a TPR region
TCP-1/cpn60 chaperonin family protein
Protein kinase superfamily protein
evolutionarily conserved C-terminal region
Transketolase family protein
TATA binding protein
antitermination NusB domain-containing protein
Ribosomal protein L34e superfamily protein
calmodulin-binding protein
Pyruvate kinase family protein
Nuclear pore complex protein
SKU5 similar
purin-rich alpha
Cysteine proteinases superfamily protein
Class I peptide chain release factor
ENTH/ANTH/VHS superfamily protein
ATP-dependent Clp protease
pfkB-like carbohydrate kinase family protein
FAD-binding Berberine family protein
light harvesting complex of photosystem II
monooxygenase
NAC domain containing protein
Vacuolar sorting protein 9 (VPS9) domain
Galactosyltransferase family protein
Major facilitator superfamily protein
cobalt ion binding
SNARE-like superfamily protein
PLC-like phosphodiesterases superfamily protein
carboxyesterase
Galactose-binding protein
Protein TAP1
TGF-beta receptor interacting protein
cellulase
Glycosyl hydrolase superfamily protein
Protein kinase family protein with ARM repeat domain
Protein of unknown function (DUF1442)
tubulin folding cofactor E / Pfifferling (PFI)
F-box and associated interaction domains-containing protein
Integrase-type DNA-binding superfamily protein
ribosomal protein 5A
Ribosomal protein S5 domain 2-like superfamily protein
Zinc-binding dehydrogenase family protein
Cytochrome P450 superfamily protein
Protein of unknown function (DUF594)
Thioredoxin family protein
dynamin-like protein
Protein of unknown function (DUF579)
AGAMOUS-like
12-oxophytodienoate reductase
Translation elongation factor EF1B, gamma chain
K-box region and MADS-box transcription factor family protein
methyl esterase
SCP1-like small phosphatase
Ribosomal protein L22p/L17e family protein
Microsomal signal peptidase 12 kDa subunit (SPC12)
glucosidase
Leucine-rich repeat protein kinase family protein
N-terminal C2 in EEIG1 and EHBP1 proteins domain containing protein
Adenylate kinase family protein
urease
Protein of unknown function (DUF3537)
Acid phosphatase/vanadium-dependent haloperoxidase-related protein
DEAD/DEAH box RNA helicase family protein
glyceraldehyde-3-phosphate dehydrogenase C subunit
glyceraldehyde-3-phosphate dehydrogenase C2
Zincin-like metalloproteases family protein
Protein phosphatase 2A regulatory B subunit family protein
Protein HHL1, chloroplastic
cytochrome P450, family 71, subfamily B, polypeptide
myb domain protein
heat shock protein
response regulator
GDSL-like Lipase/Acylhydrolase superfamily protein
COP1-interacting protein
photosystem II BY
Regulator of chromosome condensation (RCC1) family protein
Pectate lyase family protein
terminal EAR1-like
OSBP(oxysterol binding protein)-related protein 1D
Transducin/WD40 repeat-like superfamily protein
Sieve element occlusion C-terminus domain containing protein
20S proteasome beta subunit PBB2
Cellulase (glycosyl hydrolase family 5) protein
O-fucosyltransferase family protein
Melibiase family protein
sulfur E2
Protein phosphatase 2C family protein
chloroplast sensor kinase
Lung seven transmembrane receptor family protein
Protein of unknown function (DUF707)
beta-1,4-N-acetylglucosaminyltransferase family protein
Phototropic-responsive NPH3 family protein
DORNROSCHEN-like
plant intracellular ras group-related LRR
Octicosapeptide/Phox/Bem1p family protein
DUF4228 domain containing protein
rhamnose biosynthesis
root hair specific
MATE efflux family protein
Copper amine oxidase family protein
alanine-2-oxoglutarate aminotransferase
Peroxidase superfamily protein
alpha/beta-Hydrolases superfamily protein
Pyruvate phosphate dikinase, PEP/pyruvate binding domain
Pectin lyase-like superfamily protein
cysteine-rich RLK (RECEPTOR-like protein kinase)
KNOTTED1-like homeobox gene
Plant protein of unknown function (DUF828)
ATP-citrate lyase A-1
SBP (S-ribonuclease binding protein) family protein
enoyl-CoA hydratase/isomerase D
vacuolar protein sorting
ADP-ribosylation factor A1F
TCV-interacting protein
NAC (No Apical Meristem) domain transcriptional regulator superfamily protein
DC1 domain-containing protein
basic helix-loop-helix (bHLH) DNA-binding superfamily protein
Plant protein of unknown function (DUF936)
Radical SAM superfamily protein
equilibrative nucleotide transporter
Ribosomal protein S5 family protein
aldehyde dehydrogenase 2B7
PLANT CADMIUM RESISTANCE
trehalose-phosphatase/synthase
NHL domain-containing protein
gamma-adaptin
Transcription factor PAR1
transducin family protein / WD-40 repeat family protein
Zinc finger C-x8-C-x5-C-x3-H type family protein
Plant calmodulin-binding protein-related
Protein KAKU4
ubiquitin-specific protease
Zinc finger protein
Protein NETWORKED 1B
Plant invertase/pectin methylesterase inhibitor superfamily protein
membrane-associated progesterone binding protein
DnaJ/Hsp40 cysteine-rich domain superfamily protein
Spindle and kinetochore-associated protein 2 domain containing protein
translocon at the inner envelope membrane of chloroplasts 55-II
Protein of unknown function (DUF1336)
CONSTANS-like
HOPW1-1-interacting
TBP-associated factor II
histidine kinase
Protein of unknown function, DUF599
Protein Transporter, Pam16
Protein kinase protein with adenine nucleotide alpha hydrolases-like domain
sequence-specific DNA binding transcription factors
transcriptional factor B3 family protein
Translation initiation factor 2, small GTP-binding protein
UDP-N-acetylglucosamine (UAA) transporter family
FASCICLIN-like arabinogalactan protein 3 precursor
cyclic nucleotide-gated channel
Coiled coil protein 84 domain containing protein
glutathione peroxidase
Protein prenylyltransferase superfamily protein
Acyl-CoA N-acyltransferases (NAT) superfamily protein
Pyridoxal phosphate (PLP)-dependent transferases superfamily protein
glutamate decarboxylase
Eukaryotic family of unknown function (DUF1754) domain containing protein
Endomembrane protein 70 protein family
BRI1-like
DUF588 domain containing protein
indeterminate(ID)-domain
indigoidine synthase A family protein
RING/FYVE/PHD zinc finger superfamily protein
basic pentacysteine
ENTH/VHS/GAT family protein
Microtubule associated protein (MAP65/ASE1) family protein
DNAse I-like superfamily protein
Ribonuclease E inhibitor RraA/Dimethylmenaquinone methyltransferase
annexin
purple acid phosphatase
DREB and EAR motif protein
zinc finger (C3HC4-type RING finger) family protein
anthranilate synthase beta subunit
endoxyloglucan transferase A3
Cytochrome b561/ferric reductase transmembrane protein family
Protein of unknown function (DUF1423)
THO2
UDP-glucosyl transferase 85A2
Pollen Ole e 1 allergen and extensin family protein
syntaxin of plants
complex 1 family protein / LVR family protein
UDP-Glycosyltransferase superfamily protein
UDP-glucosyl transferase 85A5
CHASE domain containing histidine kinase protein
Cyclin family protein
purine permease
UDP-Glycosyltransferase / trehalose-phosphatase family protein
MAC/Perforin domain-containing protein
RNA-dependent RNA polymerase
semialdehyde dehydrogenase family protein
Sec14p-like phosphatidylinositol transfer family protein
dihydrodipicolinate synthase
disease resistance family protein / LRR family protein
S-locus lectin protein kinase family protein
cleavage and polyadenylation specificity factor 73 kDa subunit-II
Zinc finger, C3HC4 type (RING finger) family protein
nudix hydrolase homolog
callose synthase
HVA22-like protein K
GRF1-interacting factor
MMS ZWEI homologue
Caleosin-related family protein
Dynein light chain type 1 family protein
Plant invertase/pectin methylesterase inhibitor superfamily
receptor-like kinase
Ras-related small GTP-binding family protein
Phosphoglucomutase/phosphomannomutase family protein
high mobility group A
GRAS family transcription factor family protein
Calcium-dependent lipid-binding (CaLB domain) family protein
homeobox-leucine zipper protein
metaxin-related
MAP kinase
