# Supplementary material for: Discovery of a major QTL for root-knot nematode (Meloidogyne incognita) resistance in cultivated sweetpotato (Ipomoea batatas)
Source: Theor Appl Genet. 2021 Apr 3;134(7):1945–55. doi: 10.1007/s00122-021-03797-z (PMC8263542; doi:10.1007/s00122-021-03797-z)
Supplement: Supplementary file 3 — Supplementary file1 (CSV 4kb) [file 122_2021_3797_MOESM3_ESM.csv]

Clone	BLUP
TB100	-7.54485709
TB101	-9.80440351
TB102	18.35807463
TB103	4.64870207
TB104	36.51916045
TB105	16.40087347
TB106	41.34134444
TB107	41.14261021
TB108	46.21996659
TB109	-5.19753906
TB10	-10.43593909
TB110	14.4926675
TB111	38.83845901
TB112	53.62967136
TB113	23.57945444
TB114	28.96393499
TB115	25.36570684
TB116	27.87727968
TB117	29.00133505
TB118	41.83441355
TB119	14.1660748
TB11	-6.67507473
TB120	39.9561981
TB121	10.09307127
TB122	39.03259121
TB123	18.76651769
TB124	25.80814668
TB125	-10.01650179
TB127	34.15954575
TB128	2.23191524
TB129	20.45638102
TB12	21.34752676
TB130	-6.68909836
TB131	39.31384657
TB132	6.98865187
TB133	25.80814488
TB134	44.16867215
TB135	26.87863387
TB136	-7.47529012
TB137	44.55596515
TB138	18.17393214
TB139	14.71334996
TB13	17.80313322
TB140	22.18551326
TB141	3.38616562
TB142	-8.4149044
TB143	22.59754341
TB144	31.18182469
TB145	24.85675826
TB146	15.52213745
TB147	-10.01642848
TB148	10.83817665
TB149	22.95193171
TB14	9.31227588
TB150	22.96443544
TB151	2.77378544
TB152	44.83748295
TB153	-11.68484419
TB154	25.71902228
TB155	54.05921252
TB156	38.48762134
TB157	26.62304307
TB159	20.79144924
TB15	52.16546084
TB160	2.36918476
TB161	2.3691847
TB162	-0.15367048
TB163	-22.00676232
TB164	20.77587725
TB166	22.18564562
TB168	28.61902237
TB169	16.30495618
TB16	13.42747164
TB170	36.77687272
TB171	29.51337303
TB172	20.25656037
TB173	37.48981163
TB174	17.60567415
TB175	17.62626478
TB176	-6.60257933
TB178	25.29722554
TB179	10.49110798
TB17	11.87952911
TB180	13.25983017
TB182	-6.62303044
TB183	-15.85172997
TB184	60.116962
TB185	26.41583385
TB187	6.94784728
TB188	18.03694625
TB189	7.23008175
TB18	-4.56281883
TB190	52.5362782
TB191	2.41117769
TB192	29.51539674
TB193	38.16453476
TB194	-8.78520602
TB195	2.37663499
TB196	22.30552585
TB197	15.38625671
TB198	32.67530278
TB199	-2.39719847
TB19	-4.99099205
TB200	18.950897
TB201	6.24503268
TB203	-6.62303635
TB204	4.98723953
TB205	12.36724657
TB206	43.5257726
TB207	22.95266999
TB208	7.00059
TB209	19.43380751
TB20	32.35087188
TB210	5.2477812
TB211	15.71049912
TB212	-8.41475146
TB213	-14.54175544
TB214	-14.54178799
TB215	1.27084987
TB216	-11.40344231
TB217	1.51708006
TB218	10.72113855
TB219	46.2247761
TB21	25.80419032
TB220	-13.29603374
TB222	38.16449235
TB223	17.1292595
TB224	-5.09186436
TB225	17.14364289
TB226	10.59138207
TB227	6.52538898
TB228	0.63976367
TB229	41.85424527
TB22	12.10775577
TB230	5.29475344
TB231	-0.08638759
TB232	17.4695185
TB233	8.72099479
TB234	52.67755782
TB235	-13.55527776
TB236	15.85322799
TB237	-20.98986224
TB238	22.95703808
TB239	41.85440971
TB23	13.8632992
TB240	37.62969508
TB241	13.38310441
TB242	19.73882335
TB243	13.10159529
TB244	0.21935314
TB245	23.21913361
TB246	23.43681588
TB247	39.07825068
TB249	-13.7912464
TB24	-9.97423288
TB250	35.2304929
TB251	13.33846481
TB252	-5.23615051
TB253	-5.23615063
TB254	47.93217759
TB255	34.96836824
TB256	18.1984392
TB257	11.25184207
TB258	11.64158997
TB25	16.57672099
TB26	32.3508601
TB27	17.13707073
TB28	21.35646612
TB29	31.71763989
TB2	33.14323733
TB30	27.42094047
TB31	10.07780589
TB32	23.96950356
TB33	13.69730761
TB34	40.46711534
TB35	31.69276531
TB36	18.57625029
TB37	-3.61734116
TB38	4.28405757
TB39	23.79399407
TB3	23.7677563
TB40	-10.08307247
TB41	19.70458127
TB42	20.49648551
TB43	54.05952475
TB44	52.33581475
TB45	2.38697286
TB46	28.60052387
TB47	-6.57444795
TB49	0.38253845
TB4	23.7737336
TB50	-14.67628493
TB51	44.42519302
TB52	37.81336002
TB53	0.21935234
TB54	47.75162882
TB56	38.11991187
TB57	31.15999935
TB58	15.95783242
TB5	-12.92119273
TB60	44.46047888
TB61	45.15453848
TB62	16.47505072
TB63	-16.07758409
TB64	40.47202681
TB65	41.91944217
TB66	40.71287278
TB67	41.41319172
TB68	11.07387341
TB69	22.61257534
TB6	18.10624819
TB70	1.03667746
TB71	9.28487596
TB73	60.13718662
TB74	42.91821051
TB75	10.32031378
TB76	24.23559879
TB77	17.69189512
TB78	21.56779557
TB79	12.10743686
TB7	35.23278874
TB80	16.10850556
TB81	16.56943587
TB82	21.16181134
TB83	-16.39072665
TB84	12.6187271
TB85	24.15550147
TB86	20.30777063
TB87	47.75196218
TB88	-8.92530596
TB89	-6.06546578
TB90	21.31486775
TB92	-3.94088555
TB93	30.45474579
TB95	13.22385385
TB97	18.38471406
TB98	12.54233673
TB99	19.82679816
TB9	-0.16831363
